# Supplementary material for: Fully exposed Pt clusters for efficient catalysis of multi-step hydrogenation reactions
Source: Nat Commun. 2024 Jun 7;15:4887. doi: 10.1038/s41467-024-49083-6 (PMC11161621; doi:10.1038/s41467-024-49083-6)
Supplement: Supplementary file 4 — Source Data [file 41467_2024_49083_MOESM4_ESM.xlsx]

## Sheet: Figure 1b
Particle diameter distribution for Ptn/ND@G
Count	Particle diameter (nm)
1	0.68
2	0.48
3	0.43
5	0.05
7	0.45
8	0.37
9	0.45
10	0.42
11	0.23
12	0.25
13	0.33
14	0.62
15	0.39
16	0.42
17	0.59
18	0.46
19	0.35
20	0.42
21	0.42
23	0.42
24	0.32
25	0.31
26	0.1
28	0.39
29	0.37
30	0.31
31	0.35
32	0.31
35	0.11
36	0.34
37	0.29
38	0.34
39	0.35
40	0.35
41	0.15
42	0.42
43	0.43
44	0.22
45	0.43
46	0.38
47	0.33
48	0.41
49	0.39
51	0.38
53	0.45
54	0.31
56	0.35
57	0.15
59	0.24
60	0.36
61	0.34
63	0.31
64	0.31
65	0.26
66	0.49
68	0.45
69	0.43
71	0.24
72	0.11
73	0.21
74	0.56
75	0.86
76	0.31
77	0.35
78	0.26
79	0.28
80	0.35
81	0.2
82	0.34
84	0.22
85	0.19
86	0.28
87	0.1
88	0.36
89	0.35
90	0.39
91	0.57
92	0.97
93	0.34
94	0.34
95	0.14
96	0.22
97	0.36
98	0.25
99	0.29
100	0.22
101	0.3
102	0.42
103	0.74
104	0.03
105	0.58
106	0.72
107	0.65
108	0.46
109	0.62
110	0.5
111	0.64
112	0.49
113	0.52
114	0.53
115	0.25
116	0.56
117	0.6
118	0.72
119	0.37
120	0.58
121	0.31
122	0.06
123	0.17

## Sheet: Figure 1e
Intensity profile along the line of Ptn/ND@G
Position	Intensity
nm	a.u.
0	503006
0.01321	500708
0.02642	497730
0.03962	495633
0.05283	495978
0.06604	500325
0.07925	511890
0.09246	536416
0.10567	573129
0.11887	604502
0.13208	619951
0.14529	627858
0.1585	622947
0.17171	617268
0.18492	593659
0.19812	561860
0.21133	534370
0.22454	520154
0.23775	510333
0.25096	492424
0.26417	475855
0.27737	481087
0.29058	491161
0.30379	498400
0.317	500320
0.33021	508224
0.34342	535500
0.35662	561149
0.36983	600721
0.38304	639053
0.39625	662541
0.40946	678263
0.42267	667946
0.43587	633418
0.44908	598353
0.46229	565386
0.4755	553007
0.48871	542768
0.50192	566839
0.51512	591863
0.52833	612443
0.54154	630486
0.55475	639336
0.56796	636288
0.58116	624773
0.59437	599209
0.60758	580800
0.62079	555830
0.634	534139
0.64721	518268
0.66041	512392
0.67362	514955
0.68683	519437
0.70004	518857
0.71325	518275
0.72646	518453
0.73966	528899
0.75287	534309
0.76608	532327
0.77929	530690
0.7925	526508
0.80571	525483
0.81891	523389
0.83212	517701
0.84533	518957
0.85854	527052
0.87175	548762
0.88496	564662
0.89816	574915
0.91137	593594
0.92458	618044
0.93779	632975
0.951	643779
0.96421	668510
0.97741	680202
0.99062	679605
1.00383	661799
1.01704	623705
1.03025	590631
1.04346	572213
1.05666	554513
1.06987	529423
1.08308	531535
1.09629	565702
1.1095	577949
1.12271	578327
1.13591	572192
1.14912	556442
1.16233	545016
1.17554	527468
1.18875	509373
1.20195	498939
1.21516	524803
1.22837	558516
1.24158	580789
1.25479	609299
1.268	639312
1.2812	658474
1.29441	673262
1.30762	670651
1.32083	655535
1.33404	628877
1.34725	606926
1.36045	575362
1.37366	538394
1.38687	513079
1.40008	494500
1.41329	488171
1.4265	501683
1.4397	505222
1.45291	513570
1.46612	517369
1.47933	543125
1.49254	574356
1.50575	600684
1.51895	620561
1.53216	625670
1.54537	622333
1.55858	609387
1.57179	571774
1.585	544157
1.5982	515695
1.61141	511309
1.62462	508519
1.63783	507964
1.65104	505516
1.66425	509318
1.67745	515558
1.69066	516076
1.70387	519130
1.71708	520648
1.73029	526938
1.74349	533102
1.7567	536643
1.76991	542401
1.78312	566577
1.79633	602710
1.80954	621113
1.82274	626765
1.83595	621653
1.84916	590444
1.86237	579207
1.87558	571885
1.88879	571215
1.90199	591397
1.9152	626902
1.92841	644682
1.94162	643014
1.95483	624618
1.96804	596066
1.98124	554424
1.99445	529560
2.00766	512567
2.02087	506254
2.03408	513435
2.04729	536921

## Sheet: Figure 1f
XRD patterns of Pt1/ND@G, Ptn/ND@G and ND@G
2 Theta	Pt1/ND@G	2 Theta	Ptn/ND@G	2 Theta	ND@G
20.0317	558	20.0317	635	20.0317	542
20.0715	558	20.0715	638	20.0715	540
20.1113	557	20.1113	642	20.1113	536
20.1511	556	20.1511	647	20.1511	530
20.1909	554	20.1909	651	20.1909	524
20.2307	551	20.2307	654	20.2307	516
20.2705	548	20.2705	656	20.2705	510
20.3103	544	20.3103	657	20.3103	504
20.3501	541	20.3501	657	20.3501	500
20.39	538	20.39	656	20.39	498
20.4298	535	20.4298	654	20.4298	500
20.4696	533	20.4696	651	20.4696	500
20.5094	531	20.5094	648	20.5094	504
20.5492	529	20.5492	645	20.5492	508
20.589	528	20.589	643	20.589	512
20.6288	528	20.6288	641	20.6288	516
20.6686	528	20.6686	641	20.6686	518
20.7084	528	20.7084	640	20.7084	522
20.7482	529	20.7482	640	20.7482	524
20.788	529	20.788	640	20.788	528
20.8278	529	20.8278	639	20.8278	530
20.8677	529	20.8677	638	20.8677	532
20.9075	530	20.9075	636	20.9075	534
20.9473	529	20.9473	634	20.9473	536
20.9871	529	20.9871	632	20.9871	536
21.0269	528	21.0269	629	21.0269	536
21.0667	527	21.0667	627	21.0667	534
21.1065	525	21.1065	624	21.1065	532
21.1463	524	21.1463	622	21.1463	530
21.1861	524	21.1861	621	21.1861	528
21.2259	523	21.2259	619	21.2259	524
21.2657	523	21.2657	618	21.2657	522
21.3055	523	21.3055	618	21.3055	520
21.3453	524	21.3453	618	21.3453	520
21.3851	525	21.3851	618	21.3851	520
21.425	525	21.425	619	21.425	518
21.4648	526	21.4648	620	21.4648	518
21.5046	525	21.5046	622	21.5046	518
21.5444	524	21.5444	625	21.5444	516
21.5842	522	21.5842	628	21.5842	514
21.624	521	21.624	630	21.624	512
21.6638	519	21.6638	632	21.6638	508
21.7036	518	21.7036	632	21.7036	504
21.7434	517	21.7434	632	21.7434	502
21.7832	517	21.7832	631	21.7832	500
21.823	517	21.823	629	21.823	498
21.8629	518	21.8629	626	21.8629	498
21.9027	519	21.9027	624	21.9027	500
21.9425	520	21.9425	621	21.9425	502
21.9823	520	21.9823	618	21.9823	504
22.0221	520	22.0221	616	22.0221	506
22.0619	518	22.0619	615	22.0619	508
22.1017	516	22.1017	614	22.1017	510
22.1415	513	22.1415	612	22.1415	510
22.1813	510	22.1813	611	22.1813	508
22.2211	507	22.2211	608	22.2211	506
22.2609	505	22.2609	605	22.2609	504
22.3007	505	22.3007	602	22.3007	500
22.3405	505	22.3405	598	22.3405	498
22.3803	507	22.3803	595	22.3803	494
22.4202	510	22.4202	592	22.4202	492
22.46	514	22.46	589	22.46	490
22.4998	518	22.4998	587	22.4998	488
22.5396	522	22.5396	585	22.5396	488
22.5794	526	22.5794	585	22.5794	486
22.6192	528	22.6192	584	22.6192	486
22.659	529	22.659	584	22.659	484
22.6988	529	22.6988	583	22.6988	482
22.7386	528	22.7386	581	22.7386	480
22.7784	525	22.7784	580	22.7784	480
22.8182	522	22.8182	578	22.8182	480
22.858	518	22.858	576	22.858	480
22.8979	514	22.8979	575	22.8979	482
22.9377	510	22.9377	574	22.9377	484
22.9775	506	22.9775	574	22.9775	486
23.0173	504	23.0173	575	23.0173	488
23.0571	502	23.0571	576	23.0571	490
23.0969	501	23.0969	578	23.0969	492
23.1367	500	23.1367	580	23.1367	494
23.1765	500	23.1765	583	23.1765	494
23.2163	500	23.2163	584	23.2163	492
23.2561	500	23.2561	585	23.2561	490
23.2959	500	23.2959	585	23.2959	488
23.3357	500	23.3357	584	23.3357	486
23.3756	499	23.3756	582	23.3756	484
23.4154	499	23.4154	580	23.4154	482
23.4552	498	23.4552	577	23.4552	482
23.495	497	23.495	573	23.495	480
23.5348	495	23.5348	570	23.5348	480
23.5746	494	23.5746	567	23.5746	480
23.6144	492	23.6144	564	23.6144	480
23.6542	490	23.6542	562	23.6542	480
23.694	489	23.694	560	23.694	480
23.7338	487	23.7338	559	23.7338	480
23.7736	486	23.7736	558	23.7736	478
23.8134	485	23.8134	558	23.8134	476
23.8532	484	23.8532	557	23.8532	474
23.893	484	23.893	557	23.893	474
23.9329	484	23.9329	557	23.9329	472
23.9727	485	23.9727	556	23.9727	472
24.0125	487	24.0125	556	24.0125	472
24.0523	488	24.0523	555	24.0523	472
24.0921	489	24.0921	554	24.0921	472
24.1319	489	24.1319	554	24.1319	472
24.1717	489	24.1717	554	24.1717	474
24.2115	488	24.2115	554	24.2115	476
24.2513	487	24.2513	554	24.2513	476
24.2911	486	24.2911	554	24.2911	478
24.3309	484	24.3309	554	24.3309	480
24.3708	482	24.3708	554	24.3708	480
24.4106	480	24.4106	554	24.4106	480
24.4504	479	24.4504	554	24.4504	478
24.4902	478	24.4902	553	24.4902	476
24.53	478	24.53	552	24.53	474
24.5698	478	24.5698	551	24.5698	470
24.6096	478	24.6096	549	24.6096	466
24.6494	478	24.6494	548	24.6494	462
24.6892	478	24.6892	547	24.6892	458
24.729	478	24.729	546	24.729	454
24.7688	477	24.7688	545	24.7688	452
24.8086	476	24.8086	543	24.8086	452
24.8484	475	24.8484	541	24.8484	452
24.8882	474	24.8882	539	24.8882	454
24.9281	472	24.9281	536	24.9281	456
24.9679	470	24.9679	532	24.9679	458
25.0077	469	25.0077	528	25.0077	460
25.0475	467	25.0475	525	25.0475	464
25.0873	465	25.0873	521	25.0873	466
25.1271	464	25.1271	518	25.1271	468
25.1669	464	25.1669	515	25.1669	468
25.2067	463	25.2067	513	25.2067	468
25.2465	464	25.2465	512	25.2465	468
25.2863	465	25.2863	512	25.2863	466
25.3261	466	25.3261	513	25.3261	464
25.3659	468	25.3659	514	25.3659	460
25.4058	469	25.4058	516	25.4058	458
25.4456	470	25.4456	518	25.4456	454
25.4854	471	25.4854	519	25.4854	452
25.5252	471	25.5252	521	25.5252	450
25.565	471	25.565	522	25.565	450
25.6048	471	25.6048	523	25.6048	448
25.6446	470	25.6446	524	25.6446	448
25.6844	470	25.6844	525	25.6844	448
25.7242	469	25.7242	525	25.7242	450
25.764	469	25.764	526	25.764	452
25.8038	470	25.8038	528	25.8038	454
25.8436	470	25.8436	529	25.8436	456
25.8834	471	25.8834	531	25.8834	460
25.9233	472	25.9233	534	25.9233	464
25.9631	473	25.9631	536	25.9631	466
26.0029	475	26.0029	538	26.0029	468
26.0427	476	26.0427	539	26.0427	470
26.0825	478	26.0825	540	26.0825	472
26.1223	481	26.1223	541	26.1223	472
26.1621	484	26.1621	540	26.1621	474
26.2019	487	26.2019	540	26.2019	474
26.2417	490	26.2417	539	26.2417	474
26.2815	493	26.2815	539	26.2815	476
26.3213	496	26.3213	537	26.3213	478
26.3611	497	26.3611	536	26.3611	478
26.401	497	26.401	535	26.401	478
26.4408	494	26.4408	533	26.4408	478
26.4806	490	26.4806	530	26.4806	478
26.5204	484	26.5204	527	26.5204	476
26.5602	477	26.5602	523	26.5602	472
26.6	469	26.6	518	26.6	468
26.6398	460	26.6398	512	26.6398	462
26.6796	453	26.6796	506	26.6796	454
26.7194	446	26.7194	500	26.7194	448
26.7592	441	26.7592	495	26.7592	440
26.799	438	26.799	489	26.799	434
26.8388	435	26.8388	484	26.8388	430
26.8786	434	26.8786	481	26.8786	428
26.9184	434	26.9184	478	26.9184	426
26.9583	433	26.9583	476	26.9583	426
26.9981	432	26.9981	475	26.9981	426
27.0379	430	27.0379	474	27.0379	426
27.0777	428	27.0777	473	27.0777	428
27.1175	425	27.1175	473	27.1175	428
27.1573	422	27.1573	471	27.1573	428
27.1971	418	27.1971	469	27.1971	426
27.2369	414	27.2369	467	27.2369	426
27.2767	410	27.2767	464	27.2767	424
27.3165	406	27.3165	461	27.3165	422
27.3563	403	27.3563	457	27.3563	420
27.3961	401	27.3961	454	27.3961	420
27.4359	399	27.4359	451	27.4359	418
27.4758	397	27.4758	449	27.4758	418
27.5156	395	27.5156	447	27.5156	418
27.5554	394	27.5554	446	27.5554	416
27.5952	392	27.5952	446	27.5952	414
27.635	391	27.635	446	27.635	412
27.6748	390	27.6748	445	27.6748	410
27.7146	388	27.7146	445	27.7146	406
27.7544	386	27.7544	445	27.7544	402
27.7942	385	27.7942	444	27.7942	400
27.834	383	27.834	442	27.834	398
27.8738	382	27.8738	440	27.8738	396
27.9137	380	27.9137	437	27.9137	396
27.9535	379	27.9535	435	27.9535	396
27.9933	377	27.9933	433	27.9933	396
28.0331	376	28.0331	431	28.0331	396
28.0729	374	28.0729	430	28.0729	396
28.1127	373	28.1127	429	28.1127	396
28.1525	372	28.1525	429	28.1525	396
28.1923	371	28.1923	429	28.1923	394
28.2321	370	28.2321	430	28.2321	394
28.2719	369	28.2719	430	28.2719	392
28.3117	369	28.3117	430	28.3117	390
28.3515	370	28.3515	428	28.3515	390
28.3913	370	28.3913	426	28.3913	388
28.4311	371	28.4311	424	28.4311	386
28.471	371	28.471	421	28.471	384
28.5108	372	28.5108	418	28.5108	380
28.5506	372	28.5506	415	28.5506	376
28.5904	371	28.5904	413	28.5904	372
28.6302	371	28.6302	410	28.6302	368
28.67	369	28.67	407	28.67	364
28.7098	368	28.7098	404	28.7098	360
28.7496	366	28.7496	402	28.7496	358
28.7894	364	28.7894	399	28.7894	356
28.8292	362	28.8292	397	28.8292	356
28.869	360	28.869	396	28.869	356
28.9089	358	28.9089	394	28.9089	358
28.9487	356	28.9487	394	28.9487	360
28.9885	354	28.9885	394	28.9885	360
29.0283	353	29.0283	395	29.0283	362
29.0681	352	29.0681	397	29.0681	364
29.1079	352	29.1079	399	29.1079	364
29.1477	351	29.1477	400	29.1477	366
29.1875	351	29.1875	401	29.1875	368
29.2273	351	29.2273	402	29.2273	368
29.2671	351	29.2671	401	29.2671	370
29.3069	350	29.3069	400	29.3069	372
29.3467	349	29.3467	398	29.3467	372
29.3865	348	29.3865	396	29.3865	372
29.4263	346	29.4263	393	29.4263	370
29.4662	344	29.4662	390	29.4662	368
29.506	342	29.506	387	29.506	366
29.5458	341	29.5458	385	29.5458	362
29.5856	339	29.5856	383	29.5856	358
29.6254	338	29.6254	381	29.6254	354
29.6652	338	29.6652	379	29.6652	350
29.705	338	29.705	378	29.705	346
29.7448	338	29.7448	376	29.7448	342
29.7846	338	29.7846	376	29.7846	340
29.8244	339	29.8244	375	29.8244	338
29.8642	339	29.8642	375	29.8642	338
29.904	339	29.904	375	29.904	338
29.9439	338	29.9439	375	29.9439	338
29.9837	338	29.9837	375	29.9837	338
30.0235	337	30.0235	375	30.0235	340
30.0633	337	30.0633	375	30.0633	340
30.1031	336	30.1031	374	30.1031	340
30.1429	335	30.1429	373	30.1429	340
30.1827	333	30.1827	372	30.1827	338
30.2225	332	30.2225	370	30.2225	336
30.2623	330	30.2623	368	30.2623	332
30.3021	329	30.3021	366	30.3021	332
30.3419	327	30.3419	365	30.3419	330
30.3817	325	30.3817	364	30.3817	330
30.4215	323	30.4215	363	30.4215	332
30.4613	322	30.4613	363	30.4613	332
30.5012	321	30.5012	363	30.5012	334
30.541	320	30.541	364	30.541	336
30.5808	320	30.5808	365	30.5808	340
30.6206	320	30.6206	366	30.6206	342
30.6604	320	30.6604	367	30.6604	342
30.7002	319	30.7002	368	30.7002	342
30.74	319	30.74	368	30.74	340
30.7798	318	30.7798	368	30.7798	338
30.8196	316	30.8196	368	30.8196	334
30.8594	314	30.8594	366	30.8594	330
30.8992	313	30.8992	365	30.8992	328
30.9391	311	30.9391	362	30.9391	324
30.9789	310	30.9789	360	30.9789	320
31.0187	309	31.0187	357	31.0187	318
31.0585	309	31.0585	355	31.0585	316
31.0983	309	31.0983	354	31.0983	316
31.1381	310	31.1381	353	31.1381	316
31.1779	312	31.1779	353	31.1779	316
31.2177	314	31.2177	354	31.2177	318
31.2575	315	31.2575	355	31.2575	320
31.2973	317	31.2973	357	31.2973	322
31.3371	319	31.3371	358	31.3371	326
31.3769	320	31.3769	359	31.3769	328
31.4167	320	31.4167	359	31.4167	330
31.4566	319	31.4566	359	31.4566	332
31.4964	318	31.4964	358	31.4964	332
31.5362	315	31.5362	356	31.5362	330
31.576	312	31.576	355	31.576	328
31.6158	309	31.6158	353	31.6158	324
31.6556	305	31.6556	351	31.6556	318
31.6954	301	31.6954	349	31.6954	314
31.7352	298	31.7352	349	31.7352	308
31.775	295	31.775	348	31.775	304
31.8148	292	31.8148	348	31.8148	300
31.8546	291	31.8546	349	31.8546	296
31.8944	290	31.8944	350	31.8944	294
31.9342	290	31.9342	352	31.9342	294
31.9741	290	31.9741	353	31.9741	292
32.0139	290	32.0139	353	32.0139	292
32.0537	290	32.0537	353	32.0537	292
32.0935	290	32.0935	352	32.0935	292
32.1333	289	32.1333	351	32.1333	292
32.1731	287	32.1731	348	32.1731	292
32.2129	286	32.2129	345	32.2129	292
32.2527	284	32.2527	342	32.2527	292
32.2925	283	32.2925	339	32.2925	290
32.3323	282	32.3323	336	32.3323	290
32.3721	282	32.3721	335	32.3721	290
32.4119	283	32.4119	335	32.4119	290
32.4517	284	32.4517	336	32.4517	292
32.4916	286	32.4916	338	32.4916	292
32.5314	288	32.5314	340	32.5314	294
32.5712	289	32.5712	342	32.5712	294
32.611	291	32.611	345	32.611	296
32.6508	291	32.6508	347	32.6508	296
32.6906	291	32.6906	347	32.6906	298
32.7304	290	32.7304	347	32.7304	298
32.7702	289	32.7702	345	32.7702	298
32.81	287	32.81	343	32.81	298
32.8498	285	32.8498	342	32.8498	298
32.8896	284	32.8896	340	32.8896	298
32.9294	283	32.9294	339	32.9294	298
32.9693	284	32.9693	339	32.9693	296
33.0091	284	33.0091	340	33.0091	296
33.0489	285	33.0489	341	33.0489	296
33.0887	286	33.0887	343	33.0887	294
33.1285	288	33.1285	344	33.1285	294
33.1683	288	33.1683	346	33.1683	292
33.2081	288	33.2081	346	33.2081	290
33.2479	288	33.2479	347	33.2479	286
33.2877	286	33.2877	347	33.2877	282
33.3275	284	33.3275	347	33.3275	280
33.3673	282	33.3673	346	33.3673	276
33.4071	280	33.4071	346	33.4071	274
33.447	279	33.447	347	33.447	270
33.4868	277	33.4868	347	33.4868	270
33.5266	277	33.5266	348	33.5266	270
33.5664	276	33.5664	349	33.5664	272
33.6062	276	33.6062	350	33.6062	274
33.646	277	33.646	350	33.646	276
33.6858	278	33.6858	350	33.6858	280
33.7256	279	33.7256	349	33.7256	282
33.7654	280	33.7654	348	33.7654	284
33.8052	281	33.8052	346	33.8052	286
33.845	281	33.845	344	33.845	286
33.8848	281	33.8848	342	33.8848	286
33.9246	281	33.9246	340	33.9246	284
33.9644	280	33.9644	338	33.9644	280
34.0043	279	34.0043	337	34.0043	278
34.0441	278	34.0441	335	34.0441	274
34.0839	277	34.0839	334	34.0839	272
34.1237	277	34.1237	333	34.1237	270
34.1635	277	34.1635	333	34.1635	266
34.2033	277	34.2033	332	34.2033	264
34.2431	278	34.2431	331	34.2431	264
34.2829	280	34.2829	331	34.2829	264
34.3227	281	34.3227	330	34.3227	262
34.3625	283	34.3625	330	34.3625	264
34.4023	284	34.4023	330	34.4023	264
34.4421	286	34.4421	331	34.4421	266
34.4819	287	34.4819	332	34.4819	268
34.5218	287	34.5218	334	34.5218	270
34.5616	286	34.5616	337	34.5616	272
34.6014	285	34.6014	340	34.6014	274
34.6412	284	34.6412	343	34.6412	274
34.681	282	34.681	345	34.681	276
34.7208	280	34.7208	348	34.7208	276
34.7606	279	34.7606	350	34.7606	278
34.8004	277	34.8004	352	34.8004	278
34.8402	277	34.8402	353	34.8402	278
34.88	276	34.88	353	34.88	278
34.9198	277	34.9198	353	34.9198	278
34.9597	278	34.9597	352	34.9597	278
34.9995	280	34.9995	351	34.9995	280
35.0393	282	35.0393	350	35.0393	280
35.0791	284	35.0791	348	35.0791	278
35.1189	285	35.1189	347	35.1189	278
35.1587	286	35.1587	347	35.1587	278
35.1985	286	35.1985	346	35.1985	278
35.2383	285	35.2383	344	35.2383	278
35.2781	282	35.2781	343	35.2781	278
35.3179	280	35.3179	342	35.3179	278
35.3577	277	35.3577	341	35.3577	278
35.3975	273	35.3975	340	35.3975	278
35.4373	270	35.4373	338	35.4373	280
35.4772	268	35.4772	337	35.4772	280
35.517	266	35.517	336	35.517	280
35.5568	265	35.5568	335	35.5568	282
35.5966	265	35.5966	335	35.5966	282
35.6364	266	35.6364	335	35.6364	282
35.6762	268	35.6762	335	35.6762	282
35.716	270	35.716	336	35.716	282
35.7558	272	35.7558	337	35.7558	282
35.7956	275	35.7956	337	35.7956	280
35.8354	278	35.8354	338	35.8354	280
35.8752	280	35.8752	339	35.8752	282
35.915	282	35.915	340	35.915	282
35.9548	284	35.9548	341	35.9548	282
35.9947	286	35.9947	341	35.9947	282
36.0345	287	36.0345	342	36.0345	282
36.0743	287	36.0743	342	36.0743	284
36.1141	288	36.1141	342	36.1141	282
36.1539	287	36.1539	343	36.1539	282
36.1937	286	36.1937	343	36.1937	282
36.2335	284	36.2335	344	36.2335	280
36.2733	282	36.2733	345	36.2733	278
36.3131	281	36.3131	346	36.3131	278
36.3529	279	36.3529	347	36.3529	278
36.3927	278	36.3927	348	36.3927	276
36.4325	278	36.4325	349	36.4325	276
36.4723	278	36.4723	350	36.4723	274
36.5122	279	36.5122	350	36.5122	272
36.552	281	36.552	351	36.552	270
36.5918	283	36.5918	352	36.5918	268
36.6316	284	36.6316	353	36.6316	266
36.6714	286	36.6714	353	36.6714	264
36.7112	287	36.7112	354	36.7112	262
36.751	287	36.751	354	36.751	260
36.7908	288	36.7908	355	36.7908	260
36.8306	288	36.8306	356	36.8306	262
36.8704	288	36.8704	356	36.8704	262
36.9102	287	36.9102	357	36.9102	266
36.95	287	36.95	358	36.95	268
36.9898	287	36.9898	359	36.9898	272
37.0297	287	37.0297	360	37.0297	274
37.0695	288	37.0695	361	37.0695	278
37.1093	289	37.1093	362	37.1093	280
37.1491	290	37.1491	363	37.1491	280
37.1889	291	37.1889	364	37.1889	282
37.2287	293	37.2287	364	37.2287	282
37.2685	295	37.2685	364	37.2685	282
37.3083	297	37.3083	364	37.3083	282
37.3481	299	37.3481	363	37.3481	282
37.3879	301	37.3879	362	37.3879	282
37.4277	302	37.4277	362	37.4277	282
37.4675	302	37.4675	361	37.4675	282
37.5074	302	37.5074	361	37.5074	282
37.5472	301	37.5472	362	37.5472	282
37.587	299	37.587	364	37.587	282
37.6268	297	37.6268	367	37.6268	284
37.6666	295	37.6666	370	37.6666	284
37.7064	293	37.7064	373	37.7064	286
37.7462	291	37.7462	377	37.7462	288
37.786	290	37.786	380	37.786	290
37.8258	290	37.8258	382	37.8258	292
37.8656	291	37.8656	384	37.8656	294
37.9054	293	37.9054	385	37.9054	296
37.9452	296	37.9452	385	37.9452	298
37.9851	299	37.9851	384	37.9851	300
38.0249	303	38.0249	383	38.0249	300
38.0647	306	38.0647	381	38.0647	300
38.1045	309	38.1045	380	38.1045	298
38.1443	312	38.1443	379	38.1443	298
38.1841	313	38.1841	379	38.1841	296
38.2239	315	38.2239	380	38.2239	294
38.2637	315	38.2637	381	38.2637	294
38.3035	316	38.3035	383	38.3035	292
38.3433	315	38.3433	385	38.3433	292
38.3831	315	38.3831	387	38.3831	292
38.4229	315	38.4229	389	38.4229	292
38.4627	315	38.4627	391	38.4627	294
38.5025	315	38.5025	393	38.5025	296
38.5424	315	38.5424	394	38.5424	298
38.5822	315	38.5822	396	38.5822	298
38.622	315	38.622	396	38.622	300
38.6618	315	38.6618	397	38.6618	302
38.7016	316	38.7016	398	38.7016	302
38.7414	316	38.7414	400	38.7414	304
38.7812	318	38.7812	402	38.7812	302
38.821	319	38.821	404	38.821	302
38.8608	321	38.8608	407	38.8608	302
38.9006	323	38.9006	410	38.9006	302
38.9404	326	38.9404	413	38.9404	300
38.9802	329	38.9802	417	38.9802	300
39.02	332	39.02	421	39.02	300
39.0599	335	39.0599	426	39.0599	302
39.0997	338	39.0997	431	39.0997	304
39.1395	341	39.1395	436	39.1395	310
39.1793	344	39.1793	441	39.1793	314
39.2191	346	39.2191	446	39.2191	320
39.2589	348	39.2589	450	39.2589	326
39.2987	351	39.2987	454	39.2987	332
39.3385	352	39.3385	457	39.3385	338
39.3783	354	39.3783	459	39.3783	342
39.4181	355	39.4181	461	39.4181	344
39.4579	355	39.4579	461	39.4579	346
39.4978	356	39.4978	461	39.4978	346
39.5376	357	39.5376	461	39.5376	348
39.5774	358	39.5774	461	39.5774	348
39.6172	359	39.6172	462	39.6172	348
39.657	361	39.657	463	39.657	350
39.6968	364	39.6968	465	39.6968	354
39.7366	368	39.7366	467	39.7366	356
39.7764	372	39.7764	470	39.7764	360
39.8162	376	39.8162	473	39.8162	362
39.856	381	39.856	477	39.856	366
39.8958	385	39.8958	480	39.8958	368
39.9356	389	39.9356	483	39.9356	368
39.9754	393	39.9754	485	39.9754	368
40.0153	397	40.0153	488	40.0153	368
40.0551	401	40.0551	490	40.0551	368
40.0949	404	40.0949	492	40.0949	368
40.1347	408	40.1347	494	40.1347	370
40.1745	412	40.1745	496	40.1745	374
40.2143	416	40.2143	498	40.2143	380
40.2541	421	40.2541	501	40.2541	386
40.2939	426	40.2939	504	40.2939	394
40.3337	432	40.3337	508	40.3337	402
40.3735	438	40.3735	511	40.3735	410
40.4133	444	40.4133	514	40.4133	416
40.4531	450	40.4531	517	40.4531	422
40.493	456	40.493	520	40.493	428
40.5328	463	40.5328	524	40.5328	434
40.5726	469	40.5726	528	40.5726	438
40.6124	475	40.6124	533	40.6124	444
40.6522	481	40.6522	539	40.6522	448
40.692	486	40.692	545	40.692	456
40.7318	492	40.7318	552	40.7318	464
40.7716	499	40.7716	560	40.7716	472
40.8114	506	40.8114	569	40.8114	480
40.8512	513	40.8512	579	40.8512	490
40.891	521	40.891	588	40.891	500
40.9308	530	40.9308	597	40.9308	508
40.9706	540	40.9706	606	40.9706	518
41.0104	550	41.0104	614	41.0104	526
41.0502	561	41.0502	622	41.0502	536
41.0901	573	41.0901	630	41.0901	544
41.1299	585	41.1299	637	41.1299	552
41.1697	597	41.1697	645	41.1697	560
41.2095	609	41.2095	653	41.2095	568
41.2493	619	41.2493	662	41.2493	578
41.2891	630	41.2891	672	41.2891	586
41.3289	639	41.3289	682	41.3289	596
41.3687	648	41.3687	693	41.3687	606
41.4085	656	41.4085	704	41.4085	614
41.4483	665	41.4483	716	41.4483	624
41.4881	673	41.4881	727	41.4881	634
41.5279	683	41.5279	738	41.5279	644
41.5678	692	41.5678	749	41.5678	654
41.6076	702	41.6076	762	41.6076	666
41.6474	713	41.6474	774	41.6474	678
41.6872	725	41.6872	788	41.6872	690
41.727	737	41.727	801	41.727	704
41.7668	750	41.7668	815	41.7668	720
41.8066	763	41.8066	830	41.8066	738
41.8464	777	41.8464	845	41.8464	756
41.8862	791	41.8862	860	41.8862	774
41.926	806	41.926	876	41.926	794
41.9658	823	41.9658	891	41.9658	814
42.0057	840	42.0057	907	42.0057	832
42.0455	859	42.0455	924	42.0455	852
42.0853	880	42.0853	942	42.0853	870
42.1251	901	42.1251	961	42.1251	886
42.1649	923	42.1649	982	42.1649	904
42.2047	946	42.2047	1004	42.2047	920
42.2445	969	42.2445	1027	42.2445	938
42.2843	993	42.2843	1052	42.2843	956
42.3241	1017	42.3241	1077	42.3241	974
42.3639	1041	42.3639	1102	42.3639	996
42.4037	1066	42.4037	1128	42.4037	1018
42.4435	1091	42.4435	1155	42.4435	1044
42.4833	1118	42.4833	1181	42.4833	1070
42.5232	1145	42.5232	1209	42.5232	1098
42.563	1175	42.563	1237	42.563	1126
42.6028	1206	42.6028	1266	42.6028	1154
42.6426	1239	42.6426	1297	42.6426	1182
42.6824	1274	42.6824	1329	42.6824	1212
42.7222	1312	42.7222	1363	42.7222	1240
42.762	1350	42.762	1398	42.762	1268
42.8018	1389	42.8018	1435	42.8018	1298
42.8416	1429	42.8416	1473	42.8416	1330
42.8814	1469	42.8814	1511	42.8814	1364
42.9212	1509	42.9212	1550	42.9212	1400
42.961	1549	42.961	1590	42.961	1438
43.0008	1589	43.0008	1630	43.0008	1478
43.0406	1629	43.0406	1672	43.0406	1520
43.0805	1670	43.0805	1714	43.0805	1562
43.1203	1713	43.1203	1757	43.1203	1604
43.1601	1757	43.1601	1802	43.1601	1646
43.1999	1802	43.1999	1849	43.1999	1686
43.2397	1849	43.2397	1898	43.2397	1726
43.2795	1897	43.2795	1948	43.2795	1762
43.3193	1945	43.3193	2000	43.3193	1798
43.3591	1993	43.3591	2052	43.3591	1834
43.3989	2039	43.3989	2103	43.3989	1868
43.4387	2082	43.4387	2153	43.4387	1902
43.4785	2122	43.4785	2200	43.4785	1934
43.5183	2158	43.5183	2244	43.5183	1968
43.5581	2189	43.5581	2282	43.5581	2004
43.598	2215	43.598	2315	43.598	2038
43.6378	2236	43.6378	2340	43.6378	2072
43.6776	2252	43.6776	2359	43.6776	2102
43.7174	2260	43.7174	2370	43.7174	2130
43.7572	2262	43.7572	2375	43.7572	2152
43.797	2255	43.797	2372	43.797	2170
43.8368	2240	43.8368	2364	43.8368	2178
43.8766	2218	43.8766	2350	43.8766	2182
43.9164	2189	43.9164	2332	43.9164	2176
43.9562	2153	43.9562	2309	43.9562	2162
43.996	2113	43.996	2283	43.996	2142
44.0359	2067	44.0359	2253	44.0359	2116
44.0757	2020	44.0757	2220	44.0757	2084
44.1155	1971	44.1155	2184	44.1155	2050
44.1553	1922	44.1553	2145	44.1553	2010
44.1951	1874	44.1951	2102	44.1951	1966
44.2349	1826	44.2349	2057	44.2349	1920
44.2747	1778	44.2747	2008	44.2747	1870
44.3145	1730	44.3145	1956	44.3145	1818
44.3543	1682	44.3543	1902	44.3543	1764
44.3941	1633	44.3941	1847	44.3941	1708
44.4339	1585	44.4339	1790	44.4339	1650
44.4737	1537	44.4737	1734	44.4737	1594
44.5135	1490	44.5135	1678	44.5135	1538
44.5534	1443	44.5534	1624	44.5534	1482
44.5932	1398	44.5932	1572	44.5932	1430
44.633	1354	44.633	1523	44.633	1380
44.6728	1313	44.6728	1477	44.6728	1332
44.7126	1274	44.7126	1433	44.7126	1286
44.7524	1237	44.7524	1391	44.7524	1244
44.7922	1201	44.7922	1352	44.7922	1202
44.832	1166	44.832	1313	44.832	1164
44.8718	1132	44.8718	1275	44.8718	1126
44.9116	1098	44.9116	1238	44.9116	1090
44.9514	1064	44.9514	1201	44.9514	1054
44.9912	1030	44.9912	1165	44.9912	1022
45.031	997	45.031	1129	45.031	990
45.0709	964	45.0709	1093	45.0709	958
45.1107	931	45.1107	1058	45.1107	930
45.1505	899	45.1505	1024	45.1505	902
45.1903	869	45.1903	991	45.1903	874
45.2301	840	45.2301	958	45.2301	850
45.2699	813	45.2699	926	45.2699	826
45.3097	787	45.3097	896	45.3097	802
45.3495	763	45.3495	866	45.3495	780
45.3893	741	45.3893	839	45.3893	758
45.4291	719	45.4291	813	45.4291	738
45.4689	700	45.4689	789	45.4689	716
45.5087	682	45.5087	767	45.5087	696
45.5485	665	45.5485	747	45.5485	676
45.5884	649	45.5884	729	45.5884	656
45.6282	634	45.6282	713	45.6282	636
45.668	619	45.668	698	45.668	618
45.7078	605	45.7078	685	45.7078	600
45.7476	590	45.7476	672	45.7476	584
45.7874	576	45.7874	660	45.7874	570
45.8272	562	45.8272	649	45.8272	558
45.867	548	45.867	637	45.867	546
45.9068	534	45.9068	625	45.9068	536
45.9466	519	45.9466	614	45.9466	526
45.9864	505	45.9864	602	45.9864	514
46.0262	492	46.0262	590	46.0262	504
46.066	479	46.066	578	46.066	496
46.1059	468	46.1059	566	46.1059	486
46.1457	459	46.1457	554	46.1457	476
46.1855	451	46.1855	543	46.1855	470
46.2253	445	46.2253	533	46.2253	462
46.2651	440	46.2651	522	46.2651	458
46.3049	436	46.3049	512	46.3049	456
46.3447	434	46.3447	503	46.3447	454
46.3845	431	46.3845	493	46.3845	452
46.4243	428	46.4243	484	46.4243	450
46.4641	424	46.4641	475	46.4641	448
46.5039	419	46.5039	466	46.5039	444
46.5438	413	46.5438	457	46.5438	438
46.5836	406	46.5836	448	46.5836	430
46.6234	397	46.6234	438	46.6234	420
46.6632	388	46.6632	429	46.6632	410
46.703	380	46.703	421	46.703	398
46.7428	371	46.7428	412	46.7428	388
46.7826	364	46.7826	404	46.7826	378
46.8224	358	46.8224	397	46.8224	368
46.8622	353	46.8622	390	46.8622	358
46.902	349	46.902	384	46.902	350
46.9418	345	46.9418	379	46.9418	342
46.9816	343	46.9816	375	46.9816	336
47.0214	340	47.0214	371	47.0214	330
47.0613	337	47.0613	368	47.0613	326
47.1011	334	47.1011	366	47.1011	322
47.1409	330	47.1409	364	47.1409	320
47.1807	325	47.1807	362	47.1807	318
47.2205	320	47.2205	360	47.2205	318
47.2603	315	47.2603	358	47.2603	318
47.3001	310	47.3001	356	47.3001	318
47.3399	306	47.3399	354	47.3399	318
47.3797	302	47.3797	352	47.3797	318
47.4195	299	47.4195	349	47.4195	316
47.4593	297	47.4593	346	47.4593	312
47.4991	295	47.4991	343	47.4991	308
47.5389	294	47.5389	340	47.5389	302
47.5787	294	47.5787	337	47.5787	298
47.6186	293	47.6186	335	47.6186	292
47.6584	292	47.6584	332	47.6584	286
47.6982	291	47.6982	330	47.6982	282
47.738	290	47.738	329	47.738	280
47.7778	288	47.7778	328	47.7778	280
47.8176	286	47.8176	327	47.8176	280
47.8574	283	47.8574	325	47.8574	282
47.8972	280	47.8972	324	47.8972	284
47.937	277	47.937	322	47.937	284
47.9768	274	47.9768	319	47.9768	284
48.0166	271	48.0166	315	48.0166	284
48.0564	268	48.0564	312	48.0564	282
48.0962	265	48.0962	308	48.0962	278
48.1361	262	48.1361	304	48.1361	276
48.1759	259	48.1759	301	48.1759	272
48.2157	256	48.2157	298	48.2157	270
48.2555	254	48.2555	296	48.2555	266
48.2953	252	48.2953	295	48.2953	264
48.3351	250	48.3351	294	48.3351	264
48.3749	249	48.3749	294	48.3749	262
48.4147	249	48.4147	293	48.4147	260
48.4545	250	48.4545	291	48.4545	258
48.4943	251	48.4943	289	48.4943	258
48.5341	253	48.5341	287	48.5341	256
48.574	254	48.574	283	48.574	254
48.6138	256	48.6138	280	48.6138	254
48.6536	258	48.6536	276	48.6536	252
48.6934	260	48.6934	273	48.6934	250
48.7332	261	48.7332	270	48.7332	250
48.773	263	48.773	269	48.773	248
48.8128	263	48.8128	268	48.8128	248
48.8526	264	48.8526	268	48.8526	248
48.8924	263	48.8924	269	48.8924	246
48.9322	262	48.9322	270	48.9322	246
48.972	260	48.972	271	48.972	248
49.0118	257	49.0118	272	49.0118	248
49.0516	253	49.0516	273	49.0516	250
49.0915	249	49.0915	273	49.0915	252
49.1313	244	49.1313	272	49.1313	254
49.1711	240	49.1711	271	49.1711	256
49.2109	236	49.2109	269	49.2109	258
49.2507	232	49.2507	266	49.2507	260
49.2905	230	49.2905	264	49.2905	260
49.3303	228	49.3303	261	49.3303	262
49.3701	227	49.3701	259	49.3701	262
49.4099	227	49.4099	257	49.4099	262
49.4497	227	49.4497	255	49.4497	262
49.4895	227	49.4895	253	49.4895	260
49.5293	228	49.5293	251	49.5293	260
49.5691	228	49.5691	250	49.5691	258
49.609	229	49.609	248	49.609	256
49.6488	229	49.6488	247	49.6488	254
49.6886	229	49.6886	245	49.6886	252
49.7284	229	49.7284	244	49.7284	250
49.7682	228	49.7682	242	49.7682	248
49.808	227	49.808	240	49.808	244
49.8478	225	49.8478	238	49.8478	240
49.8876	222	49.8876	235	49.8876	238
49.9274	219	49.9274	233	49.9274	234
49.9672	216	49.9672	231	49.9672	230
50.007	213	50.007	230	50.007	228
50.0468	210	50.0468	229	50.0468	226
50.0866	208	50.0866	228	50.0866	224
50.1265	207	50.1265	228	50.1265	224
50.1663	207	50.1663	229	50.1663	224
50.2061	209	50.2061	231	50.2061	226
50.2459	212	50.2459	232	50.2459	228
50.2857	216	50.2857	234	50.2857	230
50.3255	219	50.3255	236	50.3255	230
50.3653	223	50.3653	238	50.3653	232
50.4051	226	50.4051	239	50.4051	232
50.4449	229	50.4449	240	50.4449	232
50.4847	230	50.4847	241	50.4847	230
50.5245	231	50.5245	241	50.5245	230
50.5643	231	50.5643	241	50.5643	230
50.6041	230	50.6041	241	50.6041	228
50.644	230	50.644	240	50.644	228
50.6838	228	50.6838	239	50.6838	228
50.7236	227	50.7236	238	50.7236	228
50.7634	226	50.7634	237	50.7634	230
50.8032	225	50.8032	236	50.8032	230
50.843	225	50.843	235	50.843	230
50.8828	224	50.8828	234	50.8828	230
50.9226	223	50.9226	233	50.9226	232
50.9624	222	50.9624	231	50.9624	232
51.0022	221	51.0022	230	51.0022	232
51.042	219	51.042	228	51.042	232
51.0818	217	51.0818	227	51.0818	232
51.1217	214	51.1217	225	51.1217	232
51.1615	211	51.1615	223	51.1615	230
51.2013	207	51.2013	221	51.2013	232
51.2411	204	51.2411	220	51.2411	232
51.2809	201	51.2809	218	51.2809	232
51.3207	199	51.3207	218	51.3207	232
51.3605	197	51.3605	218	51.3605	232
51.4003	197	51.4003	218	51.4003	232
51.4401	197	51.4401	219	51.4401	232
51.4799	199	51.4799	220	51.4799	230
51.5197	201	51.5197	222	51.5197	228
51.5595	203	51.5595	223	51.5595	228
51.5994	205	51.5994	225	51.5994	226
51.6392	207	51.6392	226	51.6392	224
51.679	208	51.679	227	51.679	222
51.7188	208	51.7188	227	51.7188	222
51.7586	207	51.7586	227	51.7586	222
51.7984	205	51.7984	227	51.7984	224
51.8382	203	51.8382	226	51.8382	224
51.878	200	51.878	225	51.878	226
51.9178	197	51.9178	224	51.9178	230
51.9576	194	51.9576	222	51.9576	232
51.9974	193	51.9974	221	51.9974	232
52.0372	192	52.0372	221	52.0372	234
52.077	192	52.077	220	52.077	234
52.1168	193	52.1168	219	52.1168	232
52.1567	195	52.1567	218	52.1567	232
52.1965	197	52.1965	217	52.1965	230
52.2363	199	52.2363	215	52.2363	230
52.2761	201	52.2761	214	52.2761	230
52.3159	203	52.3159	213	52.3159	228
52.3557	204	52.3557	211	52.3557	228
52.3955	204	52.3955	209	52.3955	228
52.4353	203	52.4353	208	52.4353	228
52.4751	202	52.4751	207	52.4751	228
52.5149	201	52.5149	206	52.5149	226
52.5547	199	52.5547	205	52.5547	226
52.5945	197	52.5945	205	52.5945	224
52.6343	195	52.6343	205	52.6343	222
52.6742	194	52.6742	205	52.6742	220
52.714	193	52.714	206	52.714	218
52.7538	193	52.7538	206	52.7538	218
52.7936	193	52.7936	207	52.7936	218
52.8334	194	52.8334	207	52.8334	218
52.8732	195	52.8732	207	52.8732	218
52.913	196	52.913	207	52.913	220
52.9528	198	52.9528	206	52.9528	222
52.9926	199	52.9926	205	52.9926	224
53.0324	199	53.0324	203	53.0324	226
53.0722	200	53.0722	202	53.0722	230
53.1121	199	53.1121	201	53.1121	232
53.1519	198	53.1519	200	53.1519	234
53.1917	198	53.1917	199	53.1917	236
53.2315	197	53.2315	199	53.2315	236
53.2713	196	53.2713	200	53.2713	236
53.3111	195	53.3111	201	53.3111	236
53.3509	194	53.3509	203	53.3509	234
53.3907	194	53.3907	205	53.3907	232
53.4305	194	53.4305	207	53.4305	230
53.4703	194	53.4703	209	53.4703	226
53.5101	194	53.5101	211	53.5101	224
53.5499	194	53.5499	213	53.5499	222
53.5897	195	53.5897	214	53.5897	220
53.6296	195	53.6296	215	53.6296	220
53.6694	195	53.6694	216	53.6694	220
53.7092	195	53.7092	216	53.7092	222
53.749	195	53.749	216	53.749	224
53.7888	195	53.7888	215	53.7888	226
53.8286	196	53.8286	214	53.8286	228
53.8684	195	53.8684	213	53.8684	230
53.9082	195	53.9082	212	53.9082	230
53.948	195	53.948	211	53.948	230
53.9878	194	53.9878	210	53.9878	230
54.0276	194	54.0276	209	54.0276	230
54.0674	193	54.0674	208	54.0674	228
54.1073	193	54.1073	208	54.1073	226
54.1471	192	54.1471	207	54.1471	224
54.1869	191	54.1869	207	54.1869	224
54.2267	191	54.2267	207	54.2267	224
54.2665	190	54.2665	207	54.2665	226
54.3063	190	54.3063	208	54.3063	228
54.3461	190	54.3461	208	54.3461	230
54.3859	190	54.3859	208	54.3859	232
54.4257	191	54.4257	208	54.4257	234
54.4655	192	54.4655	208	54.4655	238
54.5053	192	54.5053	208	54.5053	238
54.5451	193	54.5451	208	54.5451	240
54.5849	195	54.5849	208	54.5849	240
54.6247	196	54.6247	208	54.6247	242
54.6646	197	54.6646	208	54.6646	242
54.7044	197	54.7044	208	54.7044	240
54.7442	198	54.7442	208	54.7442	240
54.784	198	54.784	208	54.784	242
54.8238	199	54.8238	208	54.8238	242
54.8636	199	54.8636	207	54.8636	242
54.9034	199	54.9034	207	54.9034	244
54.9432	199	54.9432	206	54.9432	246
54.983	200	54.983	206	54.983	248
55.0228	200	55.0228	206	55.0228	250
55.0626	200	55.0626	206	55.0626	252
55.1024	201	55.1024	207	55.1024	254
55.1422	202	55.1422	208	55.1422	256
55.1821	203	55.1821	209	55.1821	258
55.2219	204	55.2219	211	55.2219	260
55.2617	205	55.2617	212	55.2617	262
55.3015	207	55.3015	213	55.3015	264
55.3413	209	55.3413	214	55.3413	268
55.3811	211	55.3811	214	55.3811	270
55.4209	213	55.4209	213	55.4209	272
55.4607	215	55.4607	213	55.4607	274
55.5005	216	55.5005	212	55.5005	276
55.5403	218	55.5403	210	55.5403	276
55.5801	220	55.5801	209	55.5801	278
55.6199	222	55.6199	208	55.6199	276
55.6598	223	55.6598	206	55.6598	276
55.6996	224	55.6996	206	55.6996	274
55.7394	225	55.7394	205	55.7394	272
55.7792	226	55.7792	205	55.7792	270
55.819	226	55.819	204	55.819	268
55.8588	225	55.8588	204	55.8588	266
55.8986	224	55.8986	204	55.8986	264
55.9384	222	55.9384	204	55.9384	262
55.9782	219	55.9782	203	55.9782	260
56.018	215	56.018	203	56.018	258
56.0578	211	56.0578	202	56.0578	256
56.0976	207	56.0976	201	56.0976	252
56.1375	203	56.1375	199	56.1375	250
56.1773	199	56.1773	198	56.1773	246
56.2171	196	56.2171	196	56.2171	242
56.2569	193	56.2569	194	56.2569	236
56.2967	191	56.2967	193	56.2967	232
56.3365	189	56.3365	192	56.3365	228
56.3763	188	56.3763	190	56.3763	224
56.4161	187	56.4161	190	56.4161	222
56.4559	187	56.4559	189	56.4559	220
56.4957	186	56.4957	189	56.4957	218
56.5355	186	56.5355	190	56.5355	218
56.5753	186	56.5753	191	56.5753	218
56.6151	186	56.6151	193	56.6151	218
56.6549	186	56.6549	194	56.6549	220
56.6948	186	56.6948	196	56.6948	220
56.7346	186	56.7346	197	56.7346	220
56.7744	186	56.7744	198	56.7744	220
56.8142	186	56.8142	198	56.8142	218
56.854	186	56.854	198	56.854	218
56.8938	185	56.8938	197	56.8938	216
56.9336	184	56.9336	196	56.9336	214
56.9734	184	56.9734	194	56.9734	214
57.0132	183	57.0132	192	57.0132	212
57.053	182	57.053	191	57.053	210
57.0928	181	57.0928	190	57.0928	210
57.1326	181	57.1326	189	57.1326	210
57.1724	180	57.1724	189	57.1724	210
57.2123	180	57.2123	188	57.2123	210
57.2521	180	57.2521	189	57.2521	212
57.2919	181	57.2919	190	57.2919	214
57.3317	181	57.3317	190	57.3317	216
57.3715	180	57.3715	192	57.3715	216
57.4113	180	57.4113	192	57.4113	218
57.4511	179	57.4511	193	57.4511	218
57.4909	178	57.4909	193	57.4909	218
57.5307	177	57.5307	193	57.5307	216
57.5705	175	57.5705	192	57.5705	212
57.6103	174	57.6103	191	57.6103	210
57.6501	172	57.6501	190	57.6501	206
57.69	171	57.69	188	57.69	202
57.7298	170	57.7298	187	57.7298	200
57.7696	169	57.7696	185	57.7696	198
57.8094	169	57.8094	184	57.8094	198
57.8492	169	57.8492	184	57.8492	200
57.889	170	57.889	183	57.889	202
57.9288	170	57.9288	183	57.9288	204
57.9686	170	57.9686	183	57.9686	208
58.0084	171	58.0084	183	58.0084	210
58.0482	171	58.0482	183	58.0482	210
58.088	172	58.088	184	58.088	210
58.1279	172	58.1279	184	58.1279	210
58.1677	172	58.1677	184	58.1677	208
58.2075	172	58.2075	184	58.2075	206
58.2473	172	58.2473	184	58.2473	204
58.2871	172	58.2871	184	58.2871	202
58.3269	171	58.3269	184	58.3269	202
58.3667	171	58.3667	185	58.3667	200
58.4065	170	58.4065	184	58.4065	200
58.4463	170	58.4463	184	58.4463	200
58.4861	170	58.4861	183	58.4861	202
58.5259	170	58.5259	182	58.5259	202
58.5657	170	58.5657	181	58.5657	204
58.6055	170	58.6055	180	58.6055	204
58.6454	170	58.6454	179	58.6454	206
58.6852	170	58.6852	178	58.6852	208
58.725	170	58.725	178	58.725	208
58.7648	168	58.7648	178	58.7648	210
58.8046	166	58.8046	179	58.8046	210
58.8444	164	58.8444	181	58.8444	210
58.8842	162	58.8842	182	58.8842	210
58.924	159	58.924	184	58.924	208
58.9638	158	58.9638	186	58.9638	206
59.0036	156	59.0036	187	59.0036	204
59.0434	156	59.0434	187	59.0434	202
59.0832	156	59.0832	187	59.0832	200
59.123	156	59.123	186	59.123	198
59.1628	158	59.1628	185	59.1628	196
59.2027	160	59.2027	183	59.2027	194
59.2425	162	59.2425	181	59.2425	192
59.2823	164	59.2823	179	59.2823	190
59.3221	166	59.3221	178	59.3221	188
59.3619	167	59.3619	177	59.3619	186
59.4017	168	59.4017	176	59.4017	184
59.4415	168	59.4415	176	59.4415	182
59.4813	168	59.4813	177	59.4813	182
59.5211	167	59.5211	177	59.5211	182
59.5609	166	59.5609	178	59.5609	182
59.6007	165	59.6007	178	59.6007	184
59.6405	164	59.6405	179	59.6405	186
59.6803	162	59.6803	179	59.6803	188
59.7202	161	59.7202	178	59.7202	190
59.76	160	59.76	177	59.76	194
59.7998	159	59.7998	176	59.7998	196
59.8396	158	59.8396	174	59.8396	198
59.8794	158	59.8794	172	59.8794	198
59.9192	157	59.9192	170	59.9192	198
59.959	156	59.959	168	59.959	198
59.9988	156	59.9988	167	59.9988	196
60.0386	155	60.0386	166	60.0386	194
60.0784	155	60.0784	166	60.0784	192
60.1182	155	60.1182	166	60.1182	188
60.1581	155	60.1581	167	60.1581	184
60.1979	155	60.1979	168	60.1979	182
60.2377	155	60.2377	169	60.2377	180
60.2775	155	60.2775	170	60.2775	176
60.3173	155	60.3173	170	60.3173	176
60.3571	155	60.3571	171	60.3571	174
60.3969	154	60.3969	170	60.3969	174
60.4367	154	60.4367	170	60.4367	176
60.4765	153	60.4765	170	60.4765	176
60.5163	152	60.5163	170	60.5163	178
60.5561	151	60.5561	170	60.5561	180
60.5959	151	60.5959	170	60.5959	182
60.6357	150	60.6357	170	60.6357	184
60.6756	150	60.6756	170	60.6756	186
60.7154	150	60.7154	170	60.7154	186
60.7552	151	60.7552	169	60.7552	188
60.795	151	60.795	168	60.795	188
60.8348	152	60.8348	167	60.8348	186
60.8746	152	60.8746	164	60.8746	186
60.9144	153	60.9144	162	60.9144	186
60.9542	153	60.9542	160	60.9542	184
60.994	152	60.994	158	60.994	182
61.0338	152	61.0338	157	61.0338	182
61.0736	152	61.0736	156	61.0736	180
61.1134	152	61.1134	156	61.1134	178
61.1532	151	61.1532	156	61.1532	178
61.193	152	61.193	157	61.193	176
61.2329	152	61.2329	158	61.2329	174
61.2727	152	61.2727	159	61.2727	172
61.3125	153	61.3125	160	61.3125	170
61.3523	153	61.3523	161	61.3523	170
61.3921	153	61.3921	162	61.3921	168
61.4319	154	61.4319	162	61.4319	168
61.4717	153	61.4717	162	61.4717	168
61.5115	153	61.5115	162	61.5115	170
61.5513	152	61.5513	162	61.5513	170
61.5911	151	61.5911	161	61.5911	170
61.6309	150	61.6309	161	61.6309	170
61.6707	149	61.6707	161	61.6707	170
61.7106	148	61.7106	160	61.7106	170
61.7504	147	61.7504	159	61.7504	170
61.7902	146	61.7902	158	61.7902	168
61.83	145	61.83	158	61.83	166
61.8698	144	61.8698	157	61.8698	166
61.9096	143	61.9096	157	61.9096	164
61.9494	143	61.9494	157	61.9494	164
61.9892	142	61.9892	158	61.9892	164
62.029	142	62.029	159	62.029	166
62.0688	141	62.0688	161	62.0688	166
62.1086	141	62.1086	162	62.1086	168
62.1484	141	62.1484	164	62.1484	170
62.1882	140	62.1882	166	62.1882	170
62.2281	140	62.2281	167	62.2281	172
62.2679	140	62.2679	167	62.2679	172
62.3077	139	62.3077	167	62.3077	172
62.3475	139	62.3475	166	62.3475	170
62.3873	138	62.3873	165	62.3873	168
62.4271	137	62.4271	163	62.4271	166
62.4669	136	62.4669	162	62.4669	164
62.5067	135	62.5067	161	62.5067	162
62.5465	135	62.5465	160	62.5465	160
62.5863	134	62.5863	160	62.5863	158
62.6261	134	62.6261	159	62.6261	158
62.6659	134	62.6659	159	62.6659	158
62.7058	135	62.7058	159	62.7058	156
62.7456	135	62.7456	159	62.7456	158
62.7854	136	62.7854	159	62.7854	158
62.8252	136	62.8252	158	62.8252	158
62.865	136	62.865	158	62.865	160
62.9048	136	62.9048	157	62.9048	160
62.9446	135	62.9446	157	62.9446	160
62.9844	135	62.9844	157	62.9844	160
63.0242	134	63.0242	156	63.0242	160
63.064	134	63.064	156	63.064	160
63.1038	133	63.1038	156	63.1038	158
63.1436	133	63.1436	156	63.1436	156
63.1834	133	63.1834	155	63.1834	154
63.2233	133	63.2233	155	63.2233	152
63.2631	134	63.2631	154	63.2631	150
63.3029	134	63.3029	153	63.3029	148
63.3427	135	63.3427	152	63.3427	148
63.3825	135	63.3825	151	63.3825	148
63.4223	135	63.4223	151	63.4223	148
63.4621	136	63.4621	150	63.4621	150
63.5019	137	63.5019	150	63.5019	152
63.5417	137	63.5417	150	63.5417	156
63.5815	138	63.5815	151	63.5815	160
63.6213	139	63.6213	151	63.6213	164
63.6611	140	63.6611	152	63.6611	166
63.7009	141	63.7009	153	63.7009	168
63.7408	141	63.7408	153	63.7408	168
63.7806	141	63.7806	153	63.7806	168
63.8204	140	63.8204	153	63.8204	168
63.8602	139	63.8602	153	63.8602	166
63.9	138	63.9	152	63.9	164
63.9398	137	63.9398	150	63.9398	162
63.9796	136	63.9796	149	63.9796	160
64.0194	134	64.0194	148	64.0194	160
64.0592	133	64.0592	147	64.0592	158
64.099	132	64.099	147	64.099	158
64.1388	131	64.1388	147	64.1388	156
64.1787	131	64.1787	147	64.1787	156
64.2185	130	64.2185	147	64.2185	156
64.2583	131	64.2583	147	64.2583	156
64.2981	131	64.2981	148	64.2981	156
64.3379	132	64.3379	148	64.3379	156
64.3777	133	64.3777	148	64.3777	158
64.4175	134	64.4175	149	64.4175	158
64.4573	135	64.4573	149	64.4573	158
64.4971	135	64.4971	149	64.4971	158
64.5369	136	64.5369	150	64.5369	158
64.5767	136	64.5767	151	64.5767	158
64.6165	135	64.6165	151	64.6165	158
64.6563	134	64.6563	152	64.6563	158
64.6962	133	64.6962	153	64.6962	158
64.736	131	64.736	153	64.736	156
64.7758	129	64.7758	154	64.7758	154
64.8156	128	64.8156	154	64.8156	154
64.8554	126	64.8554	154	64.8554	152
64.8952	125	64.8952	154	64.8952	152
64.935	125	64.935	153	64.935	150
64.9748	125	64.9748	153	64.9748	150
65.0146	125	65.0146	152	65.0146	150
65.0544	125	65.0544	151	65.0544	148
65.0942	126	65.0942	150	65.0942	148
65.134	127	65.134	150	65.134	148
65.1738	128	65.1738	149	65.1738	146
65.2137	129	65.2137	149	65.2137	146
65.2535	130	65.2535	150	65.2535	146
65.2933	131	65.2933	151	65.2933	144
65.3331	131	65.3331	152	65.3331	144
65.3729	132	65.3729	153	65.3729	144
65.4127	132	65.4127	154	65.4127	142
65.4525	132	65.4525	155	65.4525	142
65.4923	132	65.4923	155	65.4923	140
65.5321	132	65.5321	155	65.5321	140
65.5719	132	65.5719	155	65.5719	140
65.6117	132	65.6117	154	65.6117	138
65.6515	132	65.6515	153	65.6515	138
65.6913	132	65.6913	152	65.6913	136
65.7311	132	65.7311	150	65.7311	136
65.771	132	65.771	149	65.771	136
65.8108	132	65.8108	148	65.8108	136
65.8506	131	65.8506	148	65.8506	134
65.8904	131	65.8904	148	65.8904	136
65.9302	130	65.9302	148	65.9302	136
65.97	129	65.97	148	65.97	136
66.0098	128	66.0098	148	66.0098	138
66.0496	127	66.0496	149	66.0496	140
66.0894	126	66.0894	150	66.0894	140
66.1292	125	66.1292	150	66.1292	142
66.169	125	66.169	151	66.169	144
66.2088	124	66.2088	153	66.2088	144
66.2486	124	66.2486	154	66.2486	146
66.2885	123	66.2885	155	66.2885	146
66.3283	123	66.3283	156	66.3283	146
66.3681	122	66.3681	157	66.3681	146
66.4079	122	66.4079	157	66.4079	146
66.4477	121	66.4477	157	66.4477	146
66.4875	121	66.4875	157	66.4875	144
66.5273	120	66.5273	156	66.5273	144
66.5671	120	66.5671	155	66.5671	144
66.6069	121	66.6069	154	66.6069	144
66.6467	121	66.6467	153	66.6467	144
66.6865	122	66.6865	153	66.6865	144
66.7263	124	66.7263	153	66.7263	146
66.7661	125	66.7661	154	66.7661	146
66.806	127	66.806	155	66.806	146
66.8458	128	66.8458	156	66.8458	146
66.8856	130	66.8856	157	66.8856	146
66.9254	131	66.9254	158	66.9254	146
66.9652	131	66.9652	158	66.9652	146
67.005	132	67.005	158	67.005	146
67.0448	132	67.0448	157	67.0448	144
67.0846	132	67.0846	155	67.0846	144
67.1244	132	67.1244	153	67.1244	146
67.1642	132	67.1642	151	67.1642	146
67.204	132	67.204	149	67.204	146
67.2438	132	67.2438	148	67.2438	146
67.2837	132	67.2837	147	67.2837	148
67.3235	131	67.3235	147	67.3235	146
67.3633	131	67.3633	147	67.3633	146
67.4031	131	67.4031	148	67.4031	146
67.4429	130	67.4429	149	67.4429	144
67.4827	129	67.4827	150	67.4827	144
67.5225	127	67.5225	151	67.5225	142
67.5623	126	67.5623	151	67.5623	142
67.6021	125	67.6021	152	67.6021	140
67.6419	124	67.6419	152	67.6419	140
67.6817	123	67.6817	152	67.6817	140
67.7215	123	67.7215	151	67.7215	140
67.7614	123	67.7614	152	67.7614	140
67.8012	123	67.8012	152	67.8012	140
67.841	124	67.841	153	67.841	140
67.8808	124	67.8808	153	67.8808	140
67.9206	125	67.9206	154	67.9206	140
67.9604	125	67.9604	154	67.9604	142
68.0002	124	68.0002	154	68.0002	142
68.04	124	68.04	153	68.04	142
68.0798	124	68.0798	152	68.0798	142
68.1196	123	68.1196	150	68.1196	142
68.1594	123	68.1594	148	68.1594	142
68.1992	123	68.1992	147	68.1992	142
68.2391	123	68.2391	145	68.2391	142
68.2789	123	68.2789	144	68.2789	142
68.3187	124	68.3187	143	68.3187	142
68.3585	124	68.3585	143	68.3585	140
68.3983	124	68.3983	144	68.3983	140
68.4381	125	68.4381	145	68.4381	140
68.4779	125	68.4779	147	68.4779	140
68.5177	124	68.5177	148	68.5177	140
68.5575	124	68.5575	150	68.5575	138
68.5973	123	68.5973	151	68.5973	138
68.6371	123	68.6371	152	68.6371	138
68.6769	123	68.6769	153	68.6769	138
68.7168	123	68.7168	153	68.7168	138
68.7566	123	68.7566	153	68.7566	138
68.7964	123	68.7964	152	68.7964	140
68.8362	124	68.8362	152	68.8362	140
68.876	125	68.876	151	68.876	140
68.9158	126	68.9158	150	68.9158	140
68.9556	127	68.9556	148	68.9556	140
68.9954	128	68.9954	147	68.9954	140
69.0352	128	69.0352	146	69.0352	138
69.075	129	69.075	144	69.075	138
69.1148	130	69.1148	143	69.1148	136
69.1546	130	69.1546	142	69.1546	134
69.1944	131	69.1944	141	69.1944	134
69.2343	131	69.2343	141	69.2343	134
69.2741	131	69.2741	141	69.2741	136
69.3139	131	69.3139	142	69.3139	138
69.3537	131	69.3537	143	69.3537	140
69.3935	131	69.3935	145	69.3935	142
69.4333	130	69.4333	146	69.4333	146
69.4731	129	69.4731	148	69.4731	146
69.5129	128	69.5129	150	69.5129	148
69.5527	127	69.5527	151	69.5527	146
69.5925	126	69.5925	152	69.5925	146
69.6323	124	69.6323	152	69.6323	144
69.6721	123	69.6721	152	69.6721	142
69.7119	123	69.7119	151	69.7119	140
69.7518	123	69.7518	150	69.7518	138
69.7916	124	69.7916	149	69.7916	138
69.8314	126	69.8314	147	69.8314	138
69.8712	128	69.8712	146	69.8712	140
69.911	131	69.911	145	69.911	140
69.9508	133	69.9508	145	69.9508	142
69.9906	135	69.9906	145	69.9906	142
70.0304	136	70.0304	146	70.0304	144
70.0702	137	70.0702	147	70.0702	144
70.11	138	70.11	148	70.11	144
70.1498	138	70.1498	149	70.1498	142
70.1896	137	70.1896	150	70.1896	142
70.2294	135	70.2294	150	70.2294	140
70.2692	134	70.2692	150	70.2692	138
70.3091	133	70.3091	150	70.3091	136
70.3489	132	70.3489	150	70.3489	136
70.3887	132	70.3887	149	70.3887	134
70.4285	133	70.4285	148	70.4285	134
70.4683	134	70.4683	148	70.4683	134
70.5081	135	70.5081	147	70.5081	134
70.5479	137	70.5479	147	70.5479	136
70.5877	139	70.5877	147	70.5877	136
70.6275	141	70.6275	147	70.6275	138
70.6673	143	70.6673	147	70.6673	140
70.7071	145	70.7071	147	70.7071	142
70.7469	146	70.7469	148	70.7469	144
70.7867	146	70.7867	149	70.7867	146
70.8266	147	70.8266	150	70.8266	146
70.8664	147	70.8664	152	70.8664	148
70.9062	146	70.9062	153	70.9062	148
70.946	146	70.946	155	70.946	146
70.9858	145	70.9858	157	70.9858	146
71.0256	144	71.0256	158	71.0256	146
71.0654	143	71.0654	159	71.0654	144
71.1052	143	71.1052	160	71.1052	144
71.145	142	71.145	161	71.145	142
71.1848	141	71.1848	161	71.1848	142
71.2246	140	71.2246	160	71.2246	144
71.2644	139	71.2644	160	71.2644	144
71.3043	138	71.3043	159	71.3043	146
71.3441	137	71.3441	159	71.3441	148
71.3839	136	71.3839	158	71.3839	150
71.4237	136	71.4237	158	71.4237	154
71.4635	136	71.4635	158	71.4635	156
71.5033	137	71.5033	159	71.5033	156
71.5431	137	71.5431	159	71.5431	158
71.5829	139	71.5829	160	71.5829	158
71.6227	140	71.6227	161	71.6227	158
71.6625	142	71.6625	163	71.6625	158
71.7023	144	71.7023	164	71.7023	156
71.7421	145	71.7421	165	71.7421	156
71.782	146	71.782	167	71.782	154
71.8218	147	71.8218	168	71.8218	154
71.8616	147	71.8616	169	71.8616	154
71.9014	148	71.9014	170	71.9014	154
71.9412	148	71.9412	171	71.9412	156
71.981	149	71.981	172	71.981	156
72.0208	149	72.0208	173	72.0208	156
72.0606	150	72.0606	174	72.0606	158
72.1004	151	72.1004	174	72.1004	158
72.1402	152	72.1402	175	72.1402	158
72.18	155	72.18	176	72.18	158
72.2198	157	72.2198	177	72.2198	158
72.2596	160	72.2596	178	72.2596	160
72.2995	162	72.2995	179	72.2995	162
72.3393	165	72.3393	180	72.3393	164
72.3791	167	72.3791	181	72.3791	166
72.4189	168	72.4189	182	72.4189	168
72.4587	169	72.4587	183	72.4587	170
72.4985	169	72.4985	184	72.4985	172
72.5383	168	72.5383	185	72.5383	174
72.5781	167	72.5781	186	72.5781	174
72.6179	165	72.6179	187	72.6179	174
72.6577	163	72.6577	188	72.6577	172
72.6975	162	72.6975	190	72.6975	170
72.7373	161	72.7373	191	72.7373	168
72.7772	162	72.7772	193	72.7772	166
72.817	163	72.817	195	72.817	164
72.8568	166	72.8568	197	72.8568	164
72.8966	169	72.8966	199	72.8966	166
72.9364	173	72.9364	201	72.9364	166
72.9762	178	72.9762	203	72.9762	168
73.016	183	73.016	205	73.016	172
73.0558	187	73.0558	207	73.0558	176
73.0956	191	73.0956	209	73.0956	182
73.1354	195	73.1354	210	73.1354	186
73.1752	198	73.1752	210	73.1752	192
73.215	200	73.215	211	73.215	198
73.2549	202	73.2549	211	73.2549	204
73.2947	204	73.2947	212	73.2947	210
73.3345	206	73.3345	213	73.3345	214
73.3743	208	73.3743	214	73.3743	218
73.4141	209	73.4141	216	73.4141	222
73.4539	211	73.4539	220	73.4539	224
73.4937	212	73.4937	224	73.4937	226
73.5335	214	73.5335	229	73.5335	228
73.5733	216	73.5733	235	73.5733	228
73.6131	218	73.6131	241	73.6131	230
73.6529	219	73.6529	247	73.6529	230
73.6927	221	73.6927	252	73.6927	230
73.7325	223	73.7325	258	73.7325	232
73.7724	226	73.7724	262	73.7724	232
73.8122	229	73.8122	266	73.8122	236
73.852	233	73.852	269	73.852	238
73.8918	238	73.8918	272	73.8918	242
73.9316	244	73.9316	274	73.9316	248
73.9714	249	73.9714	277	73.9714	254
74.0112	255	74.0112	280	74.0112	260
74.051	260	74.051	283	74.051	266
74.0908	266	74.0908	287	74.0908	272
74.1306	271	74.1306	291	74.1306	278
74.1704	275	74.1704	296	74.1704	282
74.2102	279	74.2102	301	74.2102	286
74.25	283	74.25	306	74.25	290
74.2899	287	74.2899	312	74.2899	294
74.3297	291	74.3297	317	74.3297	298
74.3695	295	74.3695	322	74.3695	302
74.4093	300	74.4093	326	74.4093	306
74.4491	306	74.4491	331	74.4491	312
74.4889	311	74.4889	335	74.4889	316
74.5287	317	74.5287	340	74.5287	322
74.5685	324	74.5685	345	74.5685	330
74.6083	330	74.6083	350	74.6083	336
74.6481	337	74.6481	355	74.6481	342
74.6879	343	74.6879	361	74.6879	346
74.7277	349	74.7277	367	74.7277	352
74.7675	355	74.7675	374	74.7675	356
74.8073	361	74.8073	381	74.8073	360
74.8472	367	74.8472	388	74.8472	366
74.887	372	74.887	396	74.887	370
74.9268	378	74.9268	403	74.9268	374
74.9666	384	74.9666	409	74.9666	380
75.0064	389	75.0064	415	75.0064	384
75.0462	394	75.0462	421	75.0462	388
75.086	398	75.086	425	75.086	392
75.1258	402	75.1258	428	75.1258	394
75.1656	404	75.1656	430	75.1656	396
75.2054	405	75.2054	431	75.2054	398
75.2452	405	75.2452	431	75.2452	398
75.285	403	75.285	429	75.285	398
75.3249	400	75.3249	428	75.3249	398
75.3647	397	75.3647	426	75.3647	396
75.4045	392	75.4045	425	75.4045	394
75.4443	388	75.4443	423	75.4443	392
75.4841	384	75.4841	421	75.4841	390
75.5239	380	75.5239	419	75.5239	388
75.5637	377	75.5637	417	75.5637	386
75.6035	374	75.6035	414	75.6035	384
75.6433	371	75.6433	411	75.6433	382
75.6831	369	75.6831	408	75.6831	378
75.7229	367	75.7229	404	75.7229	374
75.7627	364	75.7627	400	75.7627	370
75.8025	362	75.8025	395	75.8025	366
75.8424	358	75.8424	390	75.8424	362
75.8822	355	75.8822	386	75.8822	356
75.922	351	75.922	382	75.922	352
75.9618	347	75.9618	378	75.9618	348
76.0016	342	76.0016	374	76.0016	344
76.0414	338	76.0414	370	76.0414	340
76.0812	334	76.0812	366	76.0812	336
76.121	329	76.121	362	76.121	332
76.1608	325	76.1608	357	76.1608	328
76.2006	321	76.2006	353	76.2006	324
76.2404	316	76.2404	348	76.2404	318
76.2802	311	76.2802	344	76.2802	314
76.32	307	76.32	339	76.32	310
76.3599	302	76.3599	335	76.3599	304
76.3997	297	76.3997	331	76.3997	300
76.4395	292	76.4395	326	76.4395	296
76.4793	287	76.4793	323	76.4793	294
76.5191	283	76.5191	319	76.5191	290
76.5589	278	76.5589	315	76.5589	288
76.5987	274	76.5987	311	76.5987	284
76.6385	269	76.6385	307	76.6385	282
76.6783	265	76.6783	303	76.6783	278
76.7181	261	76.7181	299	76.7181	274
76.7579	257	76.7579	294	76.7579	270
76.7977	253	76.7977	289	76.7977	264
76.8376	249	76.8376	284	76.8376	260
76.8774	245	76.8774	279	76.8774	256
76.9172	241	76.9172	274	76.9172	254
76.957	236	76.957	269	76.957	252
76.9968	231	76.9968	264	76.9968	248
77.0366	226	77.0366	260	77.0366	246
77.0764	222	77.0764	255	77.0764	244
77.1162	217	77.1162	251	77.1162	242
77.156	213	77.156	247	77.156	238
77.1958	209	77.1958	243	77.1958	234
77.2356	207	77.2356	239	77.2356	230
77.2754	205	77.2754	236	77.2754	226
77.3153	203	77.3153	233	77.3153	220
77.3551	202	77.3551	230	77.3551	216
77.3949	202	77.3949	228	77.3949	212
77.4347	201	77.4347	225	77.4347	208
77.4745	200	77.4745	223	77.4745	204
77.5143	199	77.5143	221	77.5143	202
77.5541	197	77.5541	219	77.5541	200
77.5939	195	77.5939	217	77.5939	200
77.6337	193	77.6337	215	77.6337	198
77.6735	192	77.6735	213	77.6735	198
77.7133	190	77.7133	210	77.7133	196
77.7531	189	77.7531	207	77.7531	196
77.7929	189	77.7929	205	77.7929	194
77.8328	188	77.8328	202	77.8328	194
77.8726	188	77.8726	200	77.8726	192
77.9124	188	77.9124	199	77.9124	190
77.9522	187	77.9522	197	77.9522	188
77.992	185	77.992	196	77.992	188
78.0318	183	78.0318	195	78.0318	186
78.0716	180	78.0716	194	78.0716	184
78.1114	177	78.1114	193	78.1114	182
78.1512	173	78.1512	192	78.1512	180
78.191	170	78.191	191	78.191	178
78.2308	167	78.2308	191	78.2308	176
78.2706	165	78.2706	190	78.2706	172
78.3104	162	78.3104	189	78.3104	170
78.3503	161	78.3503	188	78.3503	168
78.3901	159	78.3901	186	78.3901	168
78.4299	159	78.4299	185	78.4299	166
78.4697	158	78.4697	183	78.4697	166
78.5095	157	78.5095	181	78.5095	168
78.5493	156	78.5493	179	78.5493	168
78.5891	156	78.5891	177	78.5891	170
78.6289	156	78.6289	175	78.6289	170
78.6687	155	78.6687	172	78.6687	170
78.7085	156	78.7085	171	78.7085	170
78.7483	156	78.7483	169	78.7483	170
78.7881	156	78.7881	168	78.7881	170
78.828	156	78.828	167	78.828	168
78.8678	157	78.8678	167	78.8678	166
78.9076	156	78.9076	167	78.9076	164
78.9474	155	78.9474	166	78.9474	162
78.9872	154	78.9872	166	78.9872	160
79.027	152	79.027	166	79.027	160
79.0668	150	79.0668	165	79.0668	158
79.1066	147	79.1066	165	79.1066	158
79.1464	145	79.1464	165	79.1464	158
79.1862	142	79.1862	165	79.1862	158
79.226	141	79.226	164	79.226	158
79.2658	140	79.2658	165	79.2658	158
79.3056	139	79.3056	165	79.3056	158
79.3454	139	79.3454	165	79.3454	156
79.3853	139	79.3853	165	79.3853	156
79.4251	140	79.4251	166	79.4251	156
79.4649	140	79.4649	166	79.4649	154
79.5047	141	79.5047	166	79.5047	152
79.5445	141	79.5445	166	79.5445	152
79.5843	141	79.5843	166	79.5843	150
79.6241	141	79.6241	165	79.6241	150
79.6639	140	79.6639	164	79.6639	150
79.7037	139	79.7037	163	79.7037	150
79.7435	138	79.7435	162	79.7435	152
79.7833	136	79.7833	160	79.7833	152
79.8231	135	79.8231	158	79.8231	152
79.863	134	79.863	156	79.863	152
79.9028	133	79.9028	155	79.9028	152
79.9426	133	79.9426	153	79.9426	152
79.9824	132	79.9824	152	79.9824	150
80.0222	132	80.0222	151	80.0222	148
80.062	132	80.062	150	80.062	146
80.1018	132	80.1018	150	80.1018	144
80.1416	132	80.1416	149	80.1416	142
80.1814	132	80.1814	148	80.1814	142
80.2212	131	80.2212	147	80.2212	140
80.261	130	80.261	146	80.261	140
80.3008	129	80.3008	145	80.3008	140
80.3406	128	80.3406	144	80.3406	140
80.3805	127	80.3805	144	80.3805	140
80.4203	126	80.4203	144	80.4203	140
80.4601	125	80.4601	144	80.4601	142
80.4999	124	80.4999	145	80.4999	142
80.5397	124	80.5397	146	80.5397	144
80.5795	124	80.5795	148	80.5795	146
80.6193	124	80.6193	150	80.6193	148
80.6591	125	80.6591	151	80.6591	148
80.6989	125	80.6989	153	80.6989	150
80.7387	126	80.7387	154	80.7387	150
80.7785	126	80.7785	154	80.7785	152
80.8183	127	80.8183	154	80.8183	152
80.8581	128	80.8581	154	80.8581	152
80.898	128	80.898	154	80.898	150
80.9378	129	80.9378	153	80.9378	150
80.9776	129	80.9776	153	80.9776	148
81.0174	128	81.0174	152	81.0174	146
81.0572	128	81.0572	152	81.0572	146
81.097	127	81.097	152	81.097	146
81.1368	127	81.1368	152	81.1368	146
81.1766	126	81.1766	152	81.1766	146
81.2164	125	81.2164	151	81.2164	148
81.2562	124	81.2562	151	81.2562	148
81.296	123	81.296	150	81.296	148
81.3358	123	81.3358	149	81.3358	150
81.3756	123	81.3756	148	81.3756	150
81.4155	122	81.4155	147	81.4155	148
81.4553	122	81.4553	146	81.4553	148
81.4951	122	81.4951	146	81.4951	148
81.5349	122	81.5349	146	81.5349	146
81.5747	122	81.5747	145	81.5747	144
81.6145	122	81.6145	145	81.6145	144
81.6543	122	81.6543	145	81.6543	142
81.6941	122	81.6941	145	81.6941	142
81.7339	122	81.7339	145	81.7339	140
81.7737	122	81.7737	144	81.7737	140
81.8135	122	81.8135	143	81.8135	140
81.8534	122	81.8534	142	81.8534	140
81.8932	122	81.8932	140	81.8932	140
81.933	122	81.933	139	81.933	140
81.9728	122	81.9728	138	81.9728	140
82.0126	123	82.0126	138	82.0126	140
82.0524	123	82.0524	138	82.0524	140
82.0922	123	82.0922	139	82.0922	140
82.132	124	82.132	140	82.132	140
82.1718	125	82.1718	142	82.1718	140
82.2116	126	82.2116	144	82.2116	140
82.2514	128	82.2514	146	82.2514	140
82.2912	129	82.2912	147	82.2912	140
82.331	130	82.331	149	82.331	142
82.3709	131	82.3709	149	82.3709	142
82.4107	131	82.4107	149	82.4107	144
82.4505	132	82.4505	148	82.4505	144
82.4903	131	82.4903	147	82.4903	146
82.5301	131	82.5301	145	82.5301	146
82.5699	130	82.5699	143	82.5699	146
82.6097	128	82.6097	141	82.6097	146
82.6495	127	82.6495	139	82.6495	146
82.6893	126	82.6893	138	82.6893	144
82.7291	124	82.7291	137	82.7291	142
82.7689	124	82.7689	137	82.7689	140
82.8087	123	82.8087	136	82.8087	138
82.8485	122	82.8485	136	82.8485	138
82.8884	122	82.8884	137	82.8884	138
82.9282	122	82.9282	137	82.9282	138
82.968	123	82.968	137	82.968	138
83.0078	124	83.0078	137	83.0078	140
83.0476	124	83.0476	137	83.0476	142
83.0874	125	83.0874	136	83.0874	142
83.1272	126	83.1272	136	83.1272	142
83.167	127	83.167	135	83.167	142
83.2068	127	83.2068	135	83.2068	142
83.2466	127	83.2466	135	83.2466	142
83.2864	126	83.2864	135	83.2864	140
83.3262	125	83.3262	135	83.3262	140
83.3661	124	83.3661	135	83.3661	138
83.4059	122	83.4059	135	83.4059	138
83.4457	120	83.4457	136	83.4457	138
83.4855	118	83.4855	136	83.4855	138
83.5253	117	83.5253	137	83.5253	140
83.5651	115	83.5651	138	83.5651	140
83.6049	115	83.6049	140	83.6049	140
83.6447	114	83.6447	141	83.6447	142
83.6845	115	83.6845	143	83.6845	142
83.7243	115	83.7243	144	83.7243	142
83.7641	116	83.7641	145	83.7641	144
83.8039	117	83.8039	145	83.8039	144
83.8438	118	83.8438	145	83.8438	144
83.8836	119	83.8836	144	83.8836	146
83.9234	120	83.9234	142	83.9234	146
83.9632	120	83.9632	140	83.9632	146
84.003	120	84.003	138	84.003	146
84.0428	121	84.0428	136	84.0428	146
84.0826	121	84.0826	134	84.0826	146
84.1224	121	84.1224	132	84.1224	144
84.1622	121	84.1622	132	84.1622	142
84.202	121	84.202	131	84.202	142
84.2418	121	84.2418	132	84.2418	140
84.2816	122	84.2816	132	84.2816	140
84.3214	121	84.3214	133	84.3214	140
84.3612	121	84.3612	134	84.3612	142
84.4011	120	84.4011	134	84.4011	142
84.4409	119	84.4409	134	84.4409	144
84.4807	118	84.4807	134	84.4807	144
84.5205	117	84.5205	134	84.5205	144
84.5603	117	84.5603	134	84.5603	146
84.6001	116	84.6001	134	84.6001	144
84.6399	116	84.6399	134	84.6399	144
84.6797	116	84.6797	134	84.6797	144
84.7195	117	84.7195	134	84.7195	142
84.7593	118	84.7593	135	84.7593	142
84.7991	119	84.7991	135	84.7991	140
84.8389	121	84.8389	134	84.8389	140
84.8787	122	84.8787	133	84.8787	140
84.9186	123	84.9186	132	84.9186	140
84.9584	124	84.9584	130	84.9584	140
84.9982	124	84.9982	129	84.9982	142
85.038	124	85.038	127	85.038	142
85.0778	124	85.0778	125	85.0778	144
85.1176	123	85.1176	123	85.1176	144
85.1574	122	85.1574	122	85.1574	146
85.1972	122	85.1972	122	85.1972	148
85.237	121	85.237	121	85.237	150
85.2768	120	85.2768	122	85.2768	150
85.3166	120	85.3166	123	85.3166	150
85.3564	121	85.3564	124	85.3564	150
85.3962	121	85.3962	125	85.3962	150
85.4361	122	85.4361	126	85.4361	148
85.4759	123	85.4759	128	85.4759	148
85.5157	123	85.5157	129	85.5157	148
85.5555	124	85.5555	130	85.5555	148
85.5953	124	85.5953	131	85.5953	146
85.6351	125	85.6351	132	85.6351	146
85.6749	125	85.6749	133	85.6749	146
85.7147	124	85.7147	134	85.7147	148
85.7545	124	85.7545	135	85.7545	148
85.7943	124	85.7943	136	85.7943	148
85.8341	124	85.8341	137	85.8341	148
85.8739	124	85.8739	137	85.8739	148
85.9137	124	85.9137	138	85.9137	150
85.9536	124	85.9536	138	85.9536	150
85.9934	124	85.9934	139	85.9934	150
86.0332	124	86.0332	139	86.0332	152
86.073	125	86.073	139	86.073	152
86.1128	125	86.1128	139	86.1128	154
86.1526	126	86.1526	139	86.1526	154
86.1924	126	86.1924	138	86.1924	156
86.2322	126	86.2322	138	86.2322	156
86.272	127	86.272	138	86.272	156
86.3118	127	86.3118	137	86.3118	156
86.3516	127	86.3516	137	86.3516	154
86.3915	126	86.3915	137	86.3915	154
86.4313	126	86.4313	137	86.4313	152
86.4711	125	86.4711	137	86.4711	150
86.5109	124	86.5109	137	86.5109	148
86.5507	124	86.5507	138	86.5507	146
86.5905	123	86.5905	138	86.5905	144
86.6303	122	86.6303	139	86.6303	142
86.6701	122	86.6701	139	86.6701	142
86.7099	121	86.7099	140	86.7099	142
86.7497	121	86.7497	139	86.7497	142
86.7895	121	86.7895	139	86.7895	144
86.8293	121	86.8293	139	86.8293	144
86.8691	121	86.8691	138	86.8691	146
86.909	122	86.909	137	86.909	146
86.9488	122	86.9488	137	86.9488	146
86.9886	122	86.9886	136	86.9886	148
87.0284	122	87.0284	136	87.0284	148
87.0682	123	87.0682	136	87.0682	148
87.108	123	87.108	137	87.108	150
87.1478	124	87.1478	137	87.1478	150
87.1876	125	87.1876	138	87.1876	150
87.2274	126	87.2274	139	87.2274	150
87.2672	127	87.2672	140	87.2672	152
87.307	128	87.307	141	87.307	152
87.3468	129	87.3468	141	87.3468	152
87.3867	129	87.3867	142	87.3867	152
87.4265	130	87.4265	143	87.4265	152
87.4663	130	87.4663	143	87.4663	152
87.5061	130	87.5061	144	87.5061	152
87.5459	129	87.5459	144	87.5459	152
87.5857	129	87.5857	144	87.5857	152
87.6255	129	87.6255	143	87.6255	154
87.6653	128	87.6653	143	87.6653	154
87.7051	128	87.7051	142	87.7051	156
87.7449	128	87.7449	142	87.7449	158
87.7847	129	87.7847	141	87.7847	160
87.8245	129	87.8245	140	87.8245	160
87.8643	129	87.8643	139	87.8643	162
87.9042	130	87.9042	139	87.9042	164
87.944	130	87.944	138	87.944	164
87.9838	131	87.9838	138	87.9838	164
88.0236	132	88.0236	138	88.0236	164
88.0634	133	88.0634	139	88.0634	164
88.1032	134	88.1032	140	88.1032	162
88.143	136	88.143	141	88.143	162
88.1828	137	88.1828	141	88.1828	162
88.2226	139	88.2226	142	88.2226	160
88.2624	140	88.2624	143	88.2624	160
88.3022	141	88.3022	143	88.3022	160
88.342	141	88.342	143	88.342	162
88.3819	141	88.3819	143	88.3819	162
88.4216	140	88.4216	143	88.4216	162
88.4615	140	88.4615	142	88.4615	164
88.5013	139	88.5013	142	88.5013	166
88.5411	137	88.5411	143	88.5411	166
88.5809	136	88.5809	143	88.5809	168
88.6207	136	88.6207	145	88.6207	168
88.6605	136	88.6605	146	88.6605	170
88.7003	136	88.7003	149	88.7003	172
88.7401	136	88.7401	151	88.7401	174
88.7799	137	88.7799	153	88.7799	174
88.8197	139	88.8197	155	88.8197	176
88.8595	140	88.8595	157	88.8595	176
88.8993	142	88.8993	158	88.8993	176
88.9392	143	88.9392	159	88.9392	176
88.979	144	88.979	160	88.979	174
89.0188	145	89.0188	161	89.0188	174
89.0586	146	89.0586	162	89.0586	172
89.0984	147	89.0984	163	89.0984	172
89.1382	148	89.1382	164	89.1382	172
89.178	148	89.178	165	89.178	172
89.2178	149	89.2178	167	89.2178	174
89.2576	149	89.2576	168	89.2576	176
89.2974	150	89.2974	170	89.2974	180
89.3372	151	89.3372	171	89.3372	182
89.377	153	89.377	173	89.377	186
89.4168	155	89.4168	174	89.4168	190
89.4567	157	89.4567	176	89.4567	192
89.4965	159	89.4965	177	89.4965	194
89.5363	161	89.5363	178	89.5363	194
89.5761	163	89.5761	180	89.5761	194
89.6159	165	89.6159	181	89.6159	194
89.6557	167	89.6557	182	89.6557	192
89.6955	168	89.6955	184	89.6955	190
89.7353	169	89.7353	185	89.7353	188
89.7751	169	89.7751	186	89.7751	188
89.8149	169	89.8149	186	89.8149	188
89.8547	169	89.8547	186	89.8547	188
89.8945	169	89.8945	186	89.8945	188

## Sheet: Figure 2a
Fourier-transformed k3-weighted EXAFS spectra of above as-prepared catalysts, Pt foil and PtO2
R	Pt	Pt1/ND@G	Ptn/ND@G	PtO2
0	0.48589	0.32389	0.5052	0.21104
0.03068	0.49865	0.32124	0.49003	0.28439
0.06136	0.52943	0.31336	0.44615	0.40994
0.09204	0.56202	0.30059	0.37882	0.50299
0.12272	0.5819	0.28373	0.29869	0.53115
0.1534	0.58176	0.26438	0.22766	0.48299
0.18408	0.56318	0.24542	0.20646	0.36257
0.21476	0.53638	0.23119	0.2557	0.19492
0.24544	0.51767	0.22681	0.33932	0.13465
0.27612	0.52157	0.23586	0.42355	0.32105
0.3068	0.55033	0.25784	0.49123	0.51733
0.33748	0.59208	0.28838	0.53317	0.6613
0.36816	0.62995	0.32154	0.54446	0.72415
0.39884	0.65104	0.35161	0.52365	0.68987
0.42951	0.6506	0.37373	0.47276	0.55586
0.46019	0.6332	0.38402	0.39808	0.33387
0.49087	0.61202	0.37969	0.31278	0.05619
0.52155	0.60445	0.35918	0.2445	0.26942
0.55223	0.62244	0.32246	0.2381	0.56642
0.58291	0.66333	0.27177	0.30205	0.8032
0.61359	0.71202	0.21361	0.39365	0.9379
0.64427	0.75117	0.16499	0.47965	0.94003
0.67495	0.76951	0.16074	0.54221	0.79988
0.70563	0.7659	0.21474	0.57095	0.5586
0.73631	0.75091	0.29764	0.56016	0.47086
0.76699	0.74505	0.38587	0.50867	0.8561
0.79767	0.76977	0.46691	0.42143	1.44234
0.82835	0.83258	0.5326	0.31631	2.05169
0.85903	0.92063	0.57701	0.24962	2.59006
0.88971	1.00965	0.59622	0.31272	2.98114
0.92039	1.07603	0.589	0.47661	3.16278
0.95107	1.10335	0.5582	0.67106	3.09319
0.98175	1.08489	0.51376	0.86202	2.76029
1.01243	1.02464	0.47761	1.02946	2.19893
1.04311	0.93736	0.48494	1.15881	1.55143
1.07379	0.84721	0.56444	1.23996	1.29391
1.10447	0.78195	0.71294	1.26856	1.90485
1.13515	0.75997	0.90785	1.24915	2.90806
1.16583	0.77838	1.12736	1.20047	3.91405
1.19651	0.81965	1.35439	1.16292	4.74289
1.22718	0.87094	1.57522	1.19893	5.28193
1.25786	0.93497	1.77847	1.36504	5.46386
1.28854	1.02613	1.95493	1.6714	5.27799
1.31922	1.15542	2.09791	2.08731	4.80273
1.3499	1.31634	2.20382	2.57235	4.2753
1.38058	1.48366	2.27304	3.09036	4.16331
1.41126	1.62256	2.31078	3.61042	4.90504
1.44194	1.69944	2.32794	4.10566	6.40731
1.47262	1.6916	2.34132	4.55255	8.28673
1.5033	1.59798	2.37251	4.93096	10.2256
1.53398	1.45506	2.44425	5.22448	11.9986
1.56466	1.35731	2.57447	5.42078	13.4419
1.59534	1.43669	2.7706	5.512	14.4401
1.62602	1.73643	3.02759	5.49489	14.9248
1.6567	2.16194	3.3305	5.37088	14.8741
1.68738	2.5847	3.65904	5.14582	14.3118
1.71806	2.89554	3.99149	4.82964	13.3032
1.74874	3.00714	4.307	4.43578	11.9484
1.77942	2.85343	4.5869	3.98054	10.372
1.8101	2.39338	4.81529	3.48243	8.71082
1.84078	1.62084	4.97937	2.96164	7.09993
1.87146	0.64695	5.06971	2.43989	5.65581
1.90214	1.05302	5.08027	1.94118	4.45625
1.93282	2.5571	5.00853	1.49463	3.51899
1.9635	4.20436	4.85534	1.14073	2.79362
1.99418	5.83292	4.62477	0.93471	2.18863
2.02485	7.3049	4.32383	0.91	1.62649
2.05553	8.48653	3.9621	1.01743	1.0918
2.08621	9.25554	3.55126	1.17276	0.68197
2.11689	9.5109	3.10458	1.32287	0.64932
2.14757	9.18174	2.63636	1.44447	0.9023
2.17825	8.23417	2.16141	1.52942	1.13134
2.20893	6.67552	1.69464	1.57678	1.25447
2.23961	4.55587	1.25097	1.58922	1.3385
2.27029	1.97586	0.84645	1.57146	1.55947
2.30097	1.10134	0.50468	1.52961	2.05295
2.33165	4.22683	0.29241	1.47095	2.77555
2.36233	7.46578	0.32847	1.40393	3.59054
2.39301	10.6245	0.47725	1.33802	4.3537
2.42369	13.5618	0.60699	1.28313	4.93325
2.45437	16.1632	0.69043	1.24822	5.21698
2.48505	18.3478	0.72417	1.23905	5.12074
2.51573	20.0719	0.71138	1.25629	4.5987
2.54641	21.3297	0.65817	1.2951	3.6585
2.57709	22.1478	0.57232	1.3468	2.4134
2.60777	22.5757	0.46254	1.40125	1.48432
2.63845	22.6726	0.338	1.449	2.4546
2.66913	22.4935	0.20826	1.48245	4.40508
2.69981	22.0767	0.08655	1.49632	6.49759
2.73049	21.4385	0.06645	1.4878	8.47868
2.76117	20.574	0.16013	1.45637	10.1941
2.79185	19.4663	0.24355	1.40353	11.5359
2.82252	18.0983	0.30556	1.33242	12.4436
2.8532	16.4655	0.34371	1.2473	12.911
2.88388	14.5848	0.35776	1.153	12.9921
2.91456	12.4997	0.34908	1.0543	12.8
2.94524	10.2792	0.32035	0.95523	12.4955
2.97592	8.01449	0.27539	0.85857	12.254
3.0066	5.81428	0.21907	0.76554	12.2098
3.03728	3.80831	0.15776	0.67584	12.3995
3.06796	2.19714	0.10213	0.58808	12.7444
3.09864	1.47472	0.07754	0.50055	13.0895
3.12932	1.88697	0.10275	0.412	13.2642
3.16	2.51598	0.14533	0.32241	13.128
3.19068	2.94155	0.18391	0.23387	12.5923
3.22136	3.11285	0.21182	0.15286	11.6261
3.25204	3.07355	0.22671	0.10042	10.2522
3.28272	2.90129	0.22806	0.11364	8.53928
3.3134	2.68075	0.21658	0.16659	6.59069
3.34408	2.47618	0.19391	0.22106	4.53331
3.37476	2.30548	0.16255	0.26453	2.51107
3.40544	2.13589	0.12591	0.29243	0.77589
3.43612	1.90999	0.08917	0.30299	1.23396
3.4668	1.58079	0.06249	0.29612	2.47282
3.49748	1.14001	0.06231	0.27315	3.36835
3.52816	0.6869	0.08429	0.23669	3.86291
3.55884	0.72966	0.11024	0.19062	3.96851
3.58952	1.3771	0.13178	0.14065	3.73489
3.62019	2.16909	0.1458	0.09668	3.24211
3.65087	2.95695	0.15117	0.07853	2.59694
3.68155	3.67102	0.14777	0.09717	1.93723
3.71223	4.26357	0.13624	0.12982	1.44985
3.74291	4.70231	0.11783	0.15919	1.32088
3.77359	4.96921	0.0944	0.17888	1.47959
3.80427	5.05913	0.06858	0.18656	1.67213
3.83495	4.97744	0.0451	0.1819	1.75221
3.86563	4.73699	0.03524	0.16591	1.6847
3.89631	4.35517	0.04688	0.14074	1.50347
3.92699	3.85181	0.06619	0.10982	1.30457
3.95767	3.24834	0.08396	0.07872	1.2385
3.98835	2.56851	0.0971	0.05844	1.39871
4.01903	1.84102	0.10442	0.06274	1.7064
4.04971	1.10752	0.10552	0.08395	2.02829
4.08039	0.48736	0.1006	0.10679	2.27349
4.11107	0.5832	0.09026	0.12436	2.39358
4.14175	1.11248	0.07551	0.13397	2.37061
4.17243	1.5716	0.05775	0.13476	2.21028
4.20311	1.87739	0.03906	0.12697	1.93738
4.23379	1.9965	0.02404	0.1117	1.59186
4.26447	1.91831	0.02383	0.09088	1.22583
4.29515	1.66213	0.03676	0.06737	0.90211
4.32583	1.30928	0.05119	0.04621	0.68795
4.35651	1.10579	0.06316	0.03749	0.61009
4.38719	1.40929	0.07135	0.04697	0.59995
4.41786	2.11789	0.07524	0.06316	0.56576
4.44854	2.96717	0.07474	0.07751	0.46621
4.47922	3.81474	0.07008	0.08688	0.31422
4.5099	4.57494	0.06177	0.09018	0.23228
4.54058	5.18804	0.05054	0.08728	0.39681
4.57126	5.61482	0.03735	0.07875	0.64842
4.60194	5.83723	0.02354	0.0657	0.88047
4.63262	5.85983	0.01239	0.04976	1.04814
4.6633	5.71058	0.01432	0.0335	1.12394
4.69398	5.44007	0.0249	0.02239	1.09298
4.72466	5.11772	0.03521	0.02498	0.95269
4.75534	4.82186	0.04336	0.03594	0.71247
4.78602	4.62043	0.04875	0.04672	0.39232
4.8167	4.54532	0.05114	0.05441	0.02689
4.84738	4.57751	0.05056	0.05811	0.37209
4.87806	4.65865	0.04723	0.05768	0.74762
4.90874	4.71915	0.04153	0.05351	1.07604
4.93942	4.70157	0.03399	0.04642	1.33161
4.9701	4.57132	0.02525	0.03767	1.49817
5.00078	4.3189	0.01622	0.0292	1.57192
5.03146	3.95906	0.00889	0.02392	1.56379
5.06214	3.53024	0.00927	0.02435	1.50142
5.09282	3.09587	0.01559	0.02894	1.42907
5.1235	2.74522	0.02197	0.03426	1.39947
5.15418	2.57795	0.02701	0.03824	1.4501
5.18486	2.65091	0.03029	0.04	1.57844
5.21553	2.931	0.03169	0.03932	1.74779
5.24621	3.33016	0.03123	0.03641	1.91402
5.27689	3.76671	0.02907	0.0318	2.04305
5.30757	4.18571	0.02545	0.02637	2.11518
5.33825	4.55382	0.02069	0.02138	2.12416
5.36893	4.85102	0.01519	0.01851	2.07457
5.39961	5.06456	0.00941	0.0188	1.97833
5.43029	5.18549	0.00434	0.02134	1.85043
5.46097	5.20705	0.00462	0.02438	1.70408
5.49165	5.12436	0.00899	0.02674	1.54651
5.52233	4.93504	0.01316	0.02792	1.37736
5.55301	4.64015	0.01647	0.02781	1.19133
5.58369	4.24516	0.01873	0.0266	0.98574
5.61437	3.76057	0.01989	0.02464	0.7757
5.64505	3.20197	0.01999	0.0224	0.62719
5.67573	2.58961	0.01912	0.02036	0.67114
5.70641	1.94767	0.0174	0.01885	0.92957
5.73709	1.3041	0.01501	0.01795	1.29481
5.76777	0.69737	0.01216	0.01742	1.68927
5.79845	0.29003	0.00904	0.01696	2.06838
5.82913	0.57464	0.00588	0.01631	2.40158
5.85981	1.00292	0.00301	0.01544	2.66683
5.89049	1.37275	0.00188	0.0145	2.84984
5.92117	1.66472	0.00361	0.0138	2.94444
5.95185	1.87827	0.00557	0.01361	2.95263
5.98253	2.01948	0.00714	0.01397	2.88413
6.0132	2.09749	0.00822	0.01463	2.75511
6.04388	2.12209	0.00878	0.01522	2.58612
6.07456	2.10173	0.00886	0.01535	2.3991
6.10524	2.04231	0.0085	0.0148	2.21361
6.13592	1.94699	0.00776	0.01345	2.04297
6.1666	1.81703	0.00671	0.01133	1.8915
6.19728	1.65326	0.00544	0.00861	1.75464
6.22796	1.45768	0.00403	0.00566	1.62215
6.25864	1.23475	0.00258	0.0035	1.48301
6.28932	0.99202	0.00122	0.00427	1.32944
6.32	0.74017	0.000745352	0.00672	1.15903
6.35068	0.49286	0.00172	0.00906	0.9748
6.38136	0.26852	0.00271	0.01073	0.78413
6.41204	0.11795	0.00351	0.01154	0.59743
6.44272	0.17148	0.00408	0.0114	0.42754
6.4734	0.27227	0.0044	0.01035	0.29192
6.50408	0.3333	0.0045	0.00851	0.21874
6.53476	0.34741	0.00441	0.00611	0.22711
6.56544	0.32347	0.00417	0.0035	0.28256
6.59612	0.28817	0.00384	0.00192	0.34787
6.6268	0.29354	0.00349	0.00347	0.40971
6.65748	0.37921	0.00319	0.00565	0.46395
6.68816	0.52523	0.00299	0.00739	0.50812
6.71884	0.69779	0.00289	0.00843	0.53988
6.74952	0.87499	0.00287	0.00869	0.55797
6.7802	1.04336	0.00289	0.00819	0.56394
6.81087	1.19448	0.00293	0.00707	0.56357
6.84155	1.32355	0.00301	0.00566	0.56705
6.87223	1.42842	0.0032	0.00458	0.58599
6.90291	1.50874	0.00354	0.00476	0.6274
6.93359	1.56508	0.00404	0.00618	0.68895
6.96427	1.5981	0.00467	0.00799	0.76008
6.99495	1.60802	0.00535	0.00963	0.82708
7.02563	1.59442	0.00602	0.0108	0.87726
7.05631	1.55643	0.0066	0.01137	0.90121
7.08699	1.4932	0.00701	0.0113	0.89377
7.11767	1.40455	0.00722	0.01067	0.8544
7.14835	1.29169	0.00717	0.00965	0.78722
7.17903	1.1579	0.00686	0.00851	0.7007
7.20971	1.0094	0.00629	0.00758	0.6072
7.24039	0.85661	0.00549	0.0072	0.52178
7.27107	0.71649	0.00452	0.0074	0.45931
7.30175	0.61488	0.00348	0.00792	0.4285
7.33243	0.58112	0.00254	0.00837	0.42692
7.36311	0.62428	0.00206	0.00849	0.44552
7.39379	0.72108	0.00233	0.00812	0.4788
7.42447	0.83967	0.00305	0.00724	0.52896
7.45515	0.95728	0.0038	0.00593	0.60183
7.48583	1.06045	0.00439	0.00444	0.69976
7.51651	1.14178	0.00474	0.00334	0.81786
7.54719	1.19774	0.0048	0.00353	0.94523
7.57787	1.2275	0.00456	0.00485	1.06816
7.60854	1.23225	0.00402	0.00641	1.17293
7.63922	1.21469	0.00324	0.00773	1.24769
7.6699	1.17859	0.00225	0.00859	1.28381
7.70058	1.12844	0.00111	0.00892	1.27672
7.73126	1.06907	0.000138422	0.00871	1.22658
7.76194	1.00543	0.00131	0.00805	1.13866
7.79262	0.94233	0.00244	0.00717	1.02368
7.8233	0.88421	0.00343	0.00639	0.89817
7.85398	0.83484	0.00422	0.00614	0.78431
7.88466	0.79683	0.00477	0.00661	0.70684
7.91534	0.77111	0.00504	0.00757	0.68233
7.94602	0.75661	0.00505	0.00862	0.70591
7.9767	0.75037	0.00479	0.00943	0.7546
8.00738	0.74832	0.00431	0.00978	0.80391
8.03806	0.74609	0.00367	0.00958	0.83762
8.06874	0.74	0.00298	0.00877	0.8489
8.09942	0.72752	0.00242	0.00738	0.83871
8.1301	0.70758	0.00223	0.00549	0.81417
8.16078	0.68053	0.00253	0.00325	0.78676
8.19146	0.64783	0.0031	0.000842772	0.76931
8.22214	0.61158	0.00372	0.00182	0.77162
8.25282	0.57388	0.00424	0.00419	0.79617
8.2835	0.53629	0.0046	0.00629	0.83762
8.31418	0.49939	0.00475	0.00798	0.88628
8.34486	0.46278	0.00469	0.00915	0.93255
8.37554	0.42556	0.00442	0.00974	0.96941
8.40621	0.387	0.00399	0.00974	0.99325
8.43689	0.34723	0.00341	0.00917	1.00353
8.46757	0.30769	0.00276	0.00811	1.00197
8.49825	0.27118	0.00212	0.00666	0.99155
8.52893	0.2413	0.00161	0.00494	0.97544
8.55961	0.22101	0.00142	0.00309	0.95605
8.59029	0.21064	0.00157	0.00126	0.93452
8.62097	0.20733	0.00189	0.000430393	0.91065
8.65165	0.2067	0.0022	0.00186	0.88337
8.68233	0.20537	0.00241	0.00296	0.85146
8.71301	0.20234	0.00249	0.00367	0.8143
8.74369	0.19894	0.00242	0.00398	0.77231
8.77437	0.19771	0.00223	0.00393	0.72711
8.80505	0.20048	0.00192	0.00359	0.6813
8.83573	0.20649	0.00153	0.00311	0.63786
8.86641	0.21222	0.0011	0.00272	0.59926
8.89709	0.2127	0.000681837	0.00269	0.56663
8.92777	0.20318	0.000468973	0.00311	0.53917
8.95845	0.18024	0.000673603	0.00376	0.51434
8.98913	0.14271	0.00103	0.00443	0.48867
9.01981	0.09415	0.00137	0.00496	0.45877
9.05049	0.06181	0.00166	0.00528	0.42219
9.08117	0.10813	0.00188	0.00535	0.37783
9.11185	0.19474	0.00203	0.00516	0.32607
9.14253	0.29234	0.00211	0.00475	0.26864
9.17321	0.3922	0.00213	0.00415	0.20838
9.20388	0.48894	0.00211	0.00341	0.14921
9.23456	0.5784	0.00203	0.00261	0.09677
9.26524	0.65755	0.00192	0.00182	0.06252
9.29592	0.72446	0.00176	0.0011	0.06385
9.3266	0.77836	0.00157	0.000586843	0.08878
9.35728	0.81941	0.00134	0.000513452	0.11864
9.38796	0.84852	0.00108	0.000711905	0.15113
9.41864	0.86697	0.000801413	0.000846101	0.1898
9.44932	0.87607	0.000506044	0.000848379	0.23838
9.48	0.87693	0.000238148	0.000732176	0.29828
9.51068	0.87031	0.000244956	0.000557619	0.36823
9.54136	0.85658	0.000502076	0.000476852	0.4451
9.57204	0.8359	0.000768277	0.000647126	0.5248
9.60272	0.80838	0.00101	0.000956216	0.60301
9.6334	0.77431	0.0012	0.00128	0.67569
9.66408	0.73422	0.00135	0.00155	0.73936
9.69476	0.689	0.00145	0.00174	0.7915
9.72544	0.63981	0.0015	0.00185	0.83069
9.75612	0.58794	0.00151	0.00185	0.8567
9.7868	0.53469	0.00148	0.00178	0.87056
9.81748	0.48121	0.00144	0.00165	0.87431
9.84816	0.42833	0.00138	0.00151	0.87076
9.87884	0.37653	0.00132	0.00143	0.86296
9.90952	0.3259	0.00125	0.00144	0.85369
9.9402	0.2763	0.00117	0.00155	0.84485
9.97088	0.22741	0.00109	0.00172	0.8372

## Sheet: Figure 2b
EXAFS fitting curve for Ptn/ND@G and the optimized structure
R	Experiment	Fitting	Window
0	0.27258	0.5052	0
0.03068	0.26985	0.49003	0
0.06136	0.26142	0.44615	0
0.09204	0.24686	0.37882	0
0.12272	0.2264	0.29869	0
0.1534	0.20232	0.22766	0
0.18408	0.18081	0.20646	0
0.21476	0.17288	0.2557	0
0.24544	0.18821	0.33932	0
0.27612	0.22454	0.42355	0
0.3068	0.27031	0.49123	0
0.33748	0.31343	0.53317	0
0.36816	0.34392	0.54446	0
0.39884	0.35371	0.52365	0
0.42951	0.33644	0.47276	0
0.46019	0.28776	0.39808	0
0.49087	0.20597	0.31278	0
0.52155	0.09688	0.2445	0
0.55223	0.09036	0.2381	0
0.58291	0.25728	0.30205	0
0.61359	0.45595	0.39365	0
0.64427	0.66941	0.47965	0
0.67495	0.88697	0.54221	0
0.70563	1.09803	0.57095	0
0.73631	1.29219	0.56016	0
0.76699	1.4599	0.50867	0
0.79767	1.59309	0.42143	0
0.82835	1.68581	0.31631	0
0.85903	1.73474	0.24962	0
0.88971	1.73947	0.31272	0
0.92039	1.70265	0.47661	0
0.95107	1.62989	0.67106	0
0.98175	1.52935	0.86202	0
1.01243	1.4112	1.02946	0
1.04311	1.28684	1.15881	0
1.07379	1.16825	1.23996	0
1.10447	1.06778	1.26856	0
1.13515	0.99872	1.24915	0
1.16583	0.97637	1.20047	0
1.19651	1.01731	1.16292	0
1.22718	1.13499	1.19893	5.7588
1.25786	1.33446	1.36504	5.7588
1.28854	1.61193	1.6714	5.7588
1.31922	1.95766	2.08731	5.7588
1.3499	2.35841	2.57235	5.7588
1.38058	2.79841	3.09036	5.7588
1.41126	3.25985	3.61042	5.7588
1.44194	3.72339	4.10566	5.7588
1.47262	4.16891	4.55255	5.7588
1.5033	4.5764	4.93096	5.7588
1.53398	4.92697	5.22448	5.7588
1.56466	5.2038	5.42078	5.7588
1.59534	5.39306	5.512	5.7588
1.62602	5.48461	5.49489	5.7588
1.6567	5.47262	5.37088	5.7588
1.68738	5.35579	5.14582	5.7588
1.71806	5.1375	4.82964	5.7588
1.74874	4.82562	4.43578	5.7588
1.77942	4.43211	3.98054	5.7588
1.8101	3.97249	3.48243	5.7588
1.84078	3.46519	2.96164	5.7588
1.87146	2.93101	2.43989	5.7588
1.90214	2.3929	1.94118	5.7588
1.93282	1.87665	1.49463	5.7588
1.9635	1.4141	1.14073	5.7588
1.99418	1.05102	0.93471	5.7588
2.02485	0.85206	0.91	5.7588
2.05553	0.85006	1.01743	5.7588
2.08621	0.97352	1.17276	5.7588
2.11689	1.12693	1.32287	5.7588
2.14757	1.25985	1.44447	5.7588
2.17825	1.35387	1.52942	5.7588
2.20893	1.40557	1.57678	5.7588
2.23961	1.41869	1.58922	5.7588
2.27029	1.40066	1.57146	5.7588
2.30097	1.36094	1.52961	5.7588
2.33165	1.30997	1.47095	5.7588
2.36233	1.2585	1.40393	5.7588
2.39301	1.21687	1.33802	5.7588
2.42369	1.19401	1.28313	5.7588
2.45437	1.19612	1.24822	5.7588
2.48505	1.2254	1.23905	5.7588
2.51573	1.27962	1.25629	5.7588
2.54641	1.35288	1.2951	5.7588
2.57709	1.43699	1.3468	5.7588
2.60777	1.52293	1.40125	5.7588
2.63845	1.6018	1.449	5.7588
2.66913	1.66551	1.48245	5.7588
2.69981	1.70721	1.49632	5.7588
2.73049	1.72167	1.4878	5.7588
2.76117	1.70553	1.45637	5.7588
2.79185	1.65756	1.40353	5.7588
2.82252	1.57882	1.33242	5.7588
2.8532	1.47274	1.2473	5.7588
2.88388	1.34521	1.153	5.7588
2.91456	1.2046	1.0543	5.7588
2.94524	1.06181	0.95523	5.7588
2.97592	0.93009	0.85857	5.7588
3.0066	0.82393	0.76554	5.7588
3.03728	0.7555	0.67584	5.7588
3.06796	0.72852	0.58808	5.7588
3.09864	0.73456	0.50055	5.7588
3.12932	0.75724	0.412	5.7588
3.16	0.78	0.32241	5.7588
3.19068	0.79063	0.23387	5.7588
3.22136	0.78189	0.15286	0
3.25204	0.75072	0.10042	0
3.28272	0.69732	0.11364	0
3.3134	0.62435	0.16659	0
3.34408	0.53656	0.22106	0
3.37476	0.4406	0.26453	0
3.40544	0.34582	0.29243	0
3.43612	0.2664	0.30299	0
3.4668	0.22359	0.29612	0
3.49748	0.232	0.27315	0
3.52816	0.27624	0.23669	0
3.55884	0.3311	0.19062	0
3.58952	0.38203	0.14065	0
3.62019	0.42286	0.09668	0
3.65087	0.45151	0.07853	0
3.68155	0.46811	0.09717	0
3.71223	0.47398	0.12982	0
3.74291	0.47106	0.15919	0
3.77359	0.46142	0.17888	0
3.80427	0.44689	0.18656	0
3.83495	0.42872	0.1819	0
3.86563	0.40747	0.16591	0
3.89631	0.38299	0.14074	0
3.92699	0.35465	0.10982	0
3.95767	0.32162	0.07872	0
3.98835	0.28319	0.05844	0
4.01903	0.23903	0.06274	0
4.04971	0.18944	0.08395	0
4.08039	0.13569	0.10679	0
4.11107	0.0815	0.12436	0
4.14175	0.04583	0.13397	0
4.17243	0.07439	0.13476	0
4.20311	0.12918	0.12697	0
4.23379	0.18504	0.1117	0
4.26447	0.23653	0.09088	0
4.29515	0.28095	0.06737	0
4.32583	0.3164	0.04621	0
4.35651	0.34156	0.03749	0
4.38719	0.35558	0.04697	0
4.41786	0.35812	0.06316	0
4.44854	0.34936	0.07751	0
4.47922	0.32993	0.08688	0
4.5099	0.30091	0.09018	0
4.54058	0.26374	0.08728	0
4.57126	0.22015	0.07875	0
4.60194	0.17212	0.0657	0
4.63262	0.12185	0.04976	0
4.6633	0.07224	0.0335	0
4.69398	0.03219	0.02239	0
4.72466	0.04339	0.02498	0
4.75534	0.08244	0.03594	0
4.78602	0.12041	0.04672	0
4.8167	0.15372	0.05441	0
4.84738	0.18154	0.05811	0
4.87806	0.20373	0.05768	0
4.90874	0.22057	0.05351	0
4.93942	0.23257	0.04642	0
4.9701	0.24041	0.03767	0
5.00078	0.24488	0.0292	0
5.03146	0.24675	0.02392	0
5.06214	0.24675	0.02435	0
5.09282	0.24555	0.02894	0
5.1235	0.24373	0.03426	0
5.15418	0.24178	0.03824	0
5.18486	0.24018	0.04	0
5.21553	0.2393	0.03932	0
5.24621	0.23947	0.03641	0
5.27689	0.2409	0.0318	0
5.30757	0.24365	0.02637	0
5.33825	0.24757	0.02138	0
5.36893	0.25233	0.01851	0
5.39961	0.25743	0.0188	0
5.43029	0.2623	0.02134	0
5.46097	0.2663	0.02438	0
5.49165	0.2689	0.02674	0
5.52233	0.26963	0.02792	0
5.55301	0.26821	0.02781	0
5.58369	0.26449	0.0266	0
5.61437	0.25851	0.02464	0
5.64505	0.25046	0.0224	0
5.67573	0.24063	0.02036	0
5.70641	0.22941	0.01885	0
5.73709	0.21722	0.01795	0
5.76777	0.20446	0.01742	0
5.79845	0.19146	0.01696	0
5.82913	0.17845	0.01631	0
5.85981	0.16552	0.01544	0
5.89049	0.15263	0.0145	0
5.92117	0.13964	0.0138	0
5.95185	0.12637	0.01361	0
5.98253	0.1126	0.01397	0
6.0132	0.09822	0.01463	0
6.04388	0.08322	0.01522	0
6.07456	0.06781	0.01535	0
6.10524	0.05254	0.0148	0
6.13592	0.03883	0.01345	0
6.1666	0.03006	0.01133	0
6.19728	0.03114	0.00861	0
6.22796	0.04087	0.00566	0
6.25864	0.05399	0.0035	0
6.28932	0.06755	0.00427	0
6.32	0.08026	0.00672	0
6.35068	0.09149	0.00906	0
6.38136	0.10091	0.01073	0
6.41204	0.1084	0.01154	0
6.44272	0.11404	0.0114	0
6.4734	0.11807	0.01035	0
6.50408	0.12087	0.00851	0
6.53476	0.12298	0.00611	0
6.56544	0.12496	0.0035	0
6.59612	0.12739	0.00192	0
6.6268	0.13067	0.00347	0
6.65748	0.135	0.00565	0
6.68816	0.14027	0.00739	0
6.71884	0.14615	0.00843	0
6.74952	0.15211	0.00869	0
6.7802	0.15758	0.00819	0
6.81087	0.162	0.00707	0
6.84155	0.16491	0.00566	0
6.87223	0.16601	0.00458	0
6.90291	0.16517	0.00476	0
6.93359	0.1625	0.00618	0
6.96427	0.15829	0.00799	0
6.99495	0.15306	0.00963	0
7.02563	0.1475	0.0108	0
7.05631	0.14241	0.01137	0
7.08699	0.13853	0.0113	0
7.11767	0.1364	0.01067	0
7.14835	0.13619	0.00965	0
7.17903	0.13761	0.00851	0
7.20971	0.14002	0.00758	0
7.24039	0.14262	0.0072	0
7.27107	0.14462	0.0074	0
7.30175	0.14536	0.00792	0
7.33243	0.14447	0.00837	0
7.36311	0.14188	0.00849	0
7.39379	0.13786	0.00812	0
7.42447	0.13307	0.00724	0
7.45515	0.12853	0.00593	0
7.48583	0.12555	0.00444	0
7.51651	0.12547	0.00334	0
7.54719	0.12926	0.00353	0
7.57787	0.13715	0.00485	0
7.60854	0.14861	0.00641	0
7.63922	0.16263	0.00773	0
7.6699	0.17807	0.00859	0
7.70058	0.19388	0.00892	0
7.73126	0.20922	0.00871	0
7.76194	0.22346	0.00805	0
7.79262	0.23614	0.00717	0
7.8233	0.24699	0.00639	0
7.85398	0.25587	0.00614	0
7.88466	0.26272	0.00661	0
7.91534	0.26756	0.00757	0
7.94602	0.27043	0.00862	0
7.9767	0.27139	0.00943	0
8.00738	0.2705	0.00978	0
8.03806	0.26777	0.00958	0
8.06874	0.26323	0.00877	0
8.09942	0.25688	0.00738	0
8.1301	0.24872	0.00549	0
8.16078	0.23877	0.00325	0
8.19146	0.22708	0.000842772	0
8.22214	0.21372	0.00182	0
8.25282	0.19882	0.00419	0
8.2835	0.18252	0.00629	0
8.31418	0.16501	0.00798	0
8.34486	0.14649	0.00915	0
8.37554	0.12718	0.00974	0
8.40621	0.10735	0.00974	0
8.43689	0.08729	0.00917	0
8.46757	0.06745	0.00811	0
8.49825	0.0487	0.00666	0
8.52893	0.03336	0.00494	0
8.55961	0.02773	0.00309	0
8.59029	0.036	0.00126	0
8.62097	0.0511	0.000430393	0
8.65165	0.06775	0.00186	0
8.68233	0.08407	0.00296	0
8.71301	0.09923	0.00367	0
8.74369	0.11276	0.00398	0
8.77437	0.12435	0.00393	0
8.80505	0.13381	0.00359	0
8.83573	0.1411	0.00311	0
8.86641	0.14624	0.00272	0
8.89709	0.14942	0.00269	0
8.92777	0.15089	0.00311	0
8.95845	0.15098	0.00376	0
8.98913	0.15005	0.00443	0
9.01981	0.14842	0.00496	0
9.05049	0.14632	0.00528	0
9.08117	0.1439	0.00535	0
9.11185	0.14112	0.00516	0
9.14253	0.13786	0.00475	0
9.17321	0.13388	0.00415	0
9.20388	0.12892	0.00341	0
9.23456	0.12275	0.00261	0
9.26524	0.1152	0.00182	0
9.29592	0.10617	0.0011	0
9.3266	0.09568	0.000586843	0
9.35728	0.08387	0.000513452	0
9.38796	0.07096	0.000711905	0
9.41864	0.05734	0.000846101	0
9.44932	0.04371	0.000848379	0
9.48	0.03164	0.000732176	0
9.51068	0.02515	0.000557619	0
9.54136	0.02926	0.000476852	0
9.57204	0.04123	0.000647126	0
9.60272	0.05631	0.000956216	0
9.6334	0.07246	0.00128	0
9.66408	0.08885	0.00155	0
9.69476	0.10499	0.00174	0
9.72544	0.12051	0.00185	0
9.75612	0.13503	0.00185	0
9.7868	0.14821	0.00178	0
9.81748	0.15972	0.00165	0
9.84816	0.16925	0.00151	0
9.87884	0.17657	0.00143	0
9.90952	0.18151	0.00144	0
9.9402	0.18399	0.00155	0
9.97088	0.18403	0.00172	0

## Sheet: Figure 2c
EXAFS fitting curve for Pt1/ND@G and the optimized structure
R	Experiment	Fitting	Window
0	0.31091	0.32389	0
0.03068	0.3051	0.32124	0
0.06136	0.28833	0.31336	0
0.09204	0.26275	0.30059	0
0.12272	0.23244	0.28373	0
0.1534	0.20425	0.26438	0
0.18408	0.18793	0.24542	0
0.21476	0.19216	0.23119	0
0.24544	0.21665	0.22681	0
0.27612	0.25249	0.23586	0
0.3068	0.28966	0.25784	0
0.33748	0.32031	0.28838	0
0.36816	0.33869	0.32154	0
0.39884	0.34066	0.35161	0
0.42951	0.32364	0.37373	0
0.46019	0.28722	0.38402	0
0.49087	0.23524	0.37969	0
0.52155	0.18368	0.35918	0
0.55223	0.17836	0.32246	0
0.58291	0.25615	0.27177	0
0.61359	0.38816	0.21361	0
0.64427	0.54685	0.16499	0
0.67495	0.71861	0.16074	0
0.70563	0.8942	0.21474	0
0.73631	1.0655	0.29764	0
0.76699	1.22482	0.38587	0
0.79767	1.36482	0.46691	0
0.82835	1.47878	0.5326	0
0.85903	1.56086	0.57701	0
0.88971	1.60646	0.59622	0
0.92039	1.61255	0.589	0
0.95107	1.57808	0.5582	0
0.98175	1.50435	0.51376	0
1.01243	1.39564	0.47761	0
1.04311	1.2601	0.48494	0
1.07379	1.11134	0.56444	0
1.10447	0.97116	0.71294	0
1.13515	0.87157	0.90785	0
1.16583	0.848	1.12736	0
1.19651	0.91536	1.35439	0
1.22718	1.05443	1.57522	5.2638
1.25786	1.23187	1.77847	5.2638
1.28854	1.42019	1.95493	5.2638
1.31922	1.60163	2.09791	5.2638
1.3499	1.7663	2.20382	5.2638
1.38058	1.91055	2.27304	5.2638
1.41126	2.03607	2.31078	5.2638
1.44194	2.1494	2.32794	5.2638
1.47262	2.26109	2.34132	5.2638
1.5033	2.38403	2.37251	5.2638
1.53398	2.53098	2.44425	5.2638
1.56466	2.71146	2.57447	5.2638
1.59534	2.92937	2.7706	5.2638
1.62602	3.18208	3.02759	5.2638
1.6567	3.46111	3.3305	5.2638
1.68738	3.75397	3.65904	5.2638
1.71806	4.04598	3.99149	5.2638
1.74874	4.32193	4.307	5.2638
1.77942	4.56725	4.5869	5.2638
1.8101	4.76884	4.81529	5.2638
1.84078	4.91563	4.97937	5.2638
1.87146	4.99903	5.06971	5.2638
1.90214	5.01311	5.08027	5.2638
1.93282	4.95484	5.00853	5.2638
1.9635	4.82402	4.85534	5.2638
1.99418	4.62325	4.62477	5.2638
2.02485	4.35776	4.32383	5.2638
2.05553	4.03507	3.9621	5.2638
2.08621	3.66473	3.55126	5.2638
2.11689	3.2578	3.10458	5.2638
2.14757	2.82649	2.63636	5.2638
2.17825	2.38361	2.16141	5.2638
2.20893	1.9422	1.69464	5.2638
2.23961	1.51519	1.25097	5.2638
2.27029	1.11543	0.84645	5.2638
2.30097	0.75694	0.50468	5.2638
2.33165	0.46094	0.29241	5.2638
2.36233	0.28322	0.32847	5.2638
2.39301	0.30479	0.47725	5.2638
2.42369	0.4202	0.60699	5.2638
2.45437	0.52325	0.69043	5.2638
2.48505	0.58919	0.72417	5.2638
2.51573	0.6158	0.71138	5.2638
2.54641	0.60786	0.65817	5.2638
2.57709	0.57398	0.57232	5.2638
2.60777	0.52587	0.46254	5.2638
2.63845	0.47804	0.338	5.2638
2.66913	0.44616	0.20826	5.2638
2.69981	0.44149	0.08655	5.2638
2.73049	0.46394	0.06645	5.2638
2.76117	0.50259	0.16013	5.2638
2.79185	0.5434	0.24355	5.2638
2.82252	0.57483	0.30556	5.2638
2.8532	0.58904	0.34371	5.2638
2.88388	0.58143	0.35776	5.2638
2.91456	0.54997	0.34908	5.2638
2.94524	0.49468	0.32035	5.2638
2.97592	0.41728	0.27539	5.2638
3.0066	0.32084	0.21907	0
3.03728	0.20984	0.15776	0
3.06796	0.09266	0.10213	0
3.09864	0.06454	0.07754	0
3.12932	0.18313	0.10275	0
3.16	0.30716	0.14533	0
3.19068	0.42384	0.18391	0
3.22136	0.52832	0.21182	0
3.25204	0.61711	0.22671	0
3.28272	0.68766	0.22806	0
3.3134	0.73841	0.21658	0
3.34408	0.76868	0.19391	0
3.37476	0.77872	0.16255	0
3.40544	0.7696	0.12591	0
3.43612	0.74317	0.08917	0
3.4668	0.70191	0.06249	0
3.49748	0.64888	0.06231	0
3.52816	0.5876	0.08429	0
3.55884	0.52202	0.11024	0
3.58952	0.45649	0.13178	0
3.62019	0.39583	0.1458	0
3.65087	0.3451	0.15117	0
3.68155	0.30907	0.14777	0
3.71223	0.29044	0.13624	0
3.74291	0.2881	0.11783	0
3.77359	0.29728	0.0944	0
3.80427	0.31199	0.06858	0
3.83495	0.32723	0.0451	0
3.86563	0.33961	0.03524	0
3.89631	0.34713	0.04688	0
3.92699	0.34878	0.06619	0
3.95767	0.3442	0.08396	0
3.98835	0.33347	0.0971	0
4.01903	0.31692	0.10442	0
4.04971	0.29508	0.10552	0
4.08039	0.26857	0.1006	0
4.11107	0.23811	0.09026	0
4.14175	0.20449	0.07551	0
4.17243	0.16854	0.05775	0
4.20311	0.13113	0.03906	0
4.23379	0.09317	0.02404	0
4.26447	0.05559	0.02383	0
4.29515	0.01968	0.03676	0
4.32583	0.01665	0.05119	0
4.35651	0.04757	0.06316	0
4.38719	0.07552	0.07135	0
4.41786	0.0995	0.07524	0
4.44854	0.11902	0.07474	0
4.47922	0.13384	0.07008	0
4.5099	0.14386	0.06177	0
4.54058	0.14919	0.05054	0
4.57126	0.15005	0.03735	0
4.60194	0.14684	0.02354	0
4.63262	0.14005	0.01239	0
4.6633	0.13025	0.01432	0
4.69398	0.11805	0.0249	0
4.72466	0.10409	0.03521	0
4.75534	0.08893	0.04336	0
4.78602	0.07312	0.04875	0
4.8167	0.05707	0.05114	0
4.84738	0.04114	0.05056	0
4.87806	0.0256	0.04723	0
4.90874	0.01105	0.04153	0
4.93942	0.00749	0.03399	0
4.9701	0.02056	0.02525	0
5.00078	0.03454	0.01622	0
5.03146	0.04844	0.00889	0
5.06214	0.06217	0.00927	0
5.09282	0.07571	0.01559	0
5.1235	0.08901	0.02197	0
5.15418	0.10198	0.02701	0
5.18486	0.11455	0.03029	0
5.21553	0.12658	0.03169	0
5.24621	0.13794	0.03123	0
5.27689	0.1485	0.02907	0
5.30757	0.15807	0.02545	0
5.33825	0.16649	0.02069	0
5.36893	0.17355	0.01519	0
5.39961	0.17904	0.00941	0
5.43029	0.18277	0.00434	0
5.46097	0.18453	0.00462	0
5.49165	0.18416	0.00899	0
5.52233	0.18155	0.01316	0
5.55301	0.17668	0.01647	0
5.58369	0.16962	0.01873	0
5.61437	0.16054	0.01989	0
5.64505	0.14977	0.01999	0
5.67573	0.13778	0.01912	0
5.70641	0.12518	0.0174	0
5.73709	0.11276	0.01501	0
5.76777	0.10141	0.01216	0
5.79845	0.09206	0.00904	0
5.82913	0.08541	0.00588	0
5.85981	0.08172	0.00301	0
5.89049	0.08052	0.00188	0
5.92117	0.0808	0.00361	0
5.95185	0.08137	0.00557	0
5.98253	0.08116	0.00714	0
6.0132	0.07937	0.00822	0
6.04388	0.07552	0.00878	0
6.07456	0.06939	0.00886	0
6.10524	0.06108	0.0085	0
6.13592	0.05102	0.00776	0
6.1666	0.04031	0.00671	0
6.19728	0.0317	0.00544	0
6.22796	0.03076	0.00403	0
6.25864	0.04031	0.00258	0
6.28932	0.05641	0.00122	0
6.32	0.07561	0.000745352	0
6.35068	0.09637	0.00172	0
6.38136	0.11799	0.00271	0
6.41204	0.14007	0.00351	0
6.44272	0.16236	0.00408	0
6.4734	0.1847	0.0044	0
6.50408	0.20697	0.0045	0
6.53476	0.22906	0.00441	0
6.56544	0.25086	0.00417	0
6.59612	0.27228	0.00384	0
6.6268	0.29321	0.00349	0
6.65748	0.31355	0.00319	0
6.68816	0.33322	0.00299	0
6.71884	0.35215	0.00289	0
6.74952	0.37028	0.00287	0
6.7802	0.3876	0.00289	0
6.81087	0.40411	0.00293	0
6.84155	0.41983	0.00301	0
6.87223	0.43477	0.0032	0
6.90291	0.44894	0.00354	0
6.93359	0.46231	0.00404	0
6.96427	0.4748	0.00467	0
6.99495	0.48629	0.00535	0
7.02563	0.49658	0.00602	0
7.05631	0.5054	0.0066	0
7.08699	0.51246	0.00701	0
7.11767	0.51741	0.00722	0
7.14835	0.51991	0.00717	0
7.17903	0.51962	0.00686	0
7.20971	0.51626	0.00629	0
7.24039	0.50961	0.00549	0
7.27107	0.49955	0.00452	0
7.30175	0.48605	0.00348	0
7.33243	0.46924	0.00254	0
7.36311	0.44936	0.00206	0
7.39379	0.42684	0.00233	0
7.42447	0.4022	0.00305	0
7.45515	0.37616	0.0038	0
7.48583	0.34952	0.00439	0
7.51651	0.32321	0.00474	0
7.54719	0.29819	0.0048	0
7.57787	0.2754	0.00456	0
7.60854	0.25564	0.00402	0
7.63922	0.23942	0.00324	0
7.6699	0.22686	0.00225	0
7.70058	0.21762	0.00111	0
7.73126	0.21096	0.000138422	0
7.76194	0.20591	0.00131	0
7.79262	0.20153	0.00244	0
7.8233	0.19703	0.00343	0
7.85398	0.19192	0.00422	0
7.88466	0.18608	0.00477	0
7.91534	0.17973	0.00504	0
7.94602	0.17342	0.00505	0
7.9767	0.16797	0.00479	0
8.00738	0.16429	0.00431	0
8.03806	0.16321	0.00367	0
8.06874	0.16518	0.00298	0
8.09942	0.17016	0.00242	0
8.1301	0.1776	0.00223	0
8.16078	0.1866	0.00253	0
8.19146	0.19615	0.0031	0
8.22214	0.20526	0.00372	0
8.25282	0.21306	0.00424	0
8.2835	0.21885	0.0046	0
8.31418	0.2221	0.00475	0
8.34486	0.22244	0.00469	0
8.37554	0.21964	0.00442	0
8.40621	0.2136	0.00399	0
8.43689	0.20431	0.00341	0
8.46757	0.1919	0.00276	0
8.49825	0.17655	0.00212	0
8.52893	0.15855	0.00161	0
8.55961	0.13829	0.00142	0
8.59029	0.11633	0.00157	0
8.62097	0.09355	0.00189	0
8.65165	0.0716	0.0022	0
8.68233	0.05428	0.00241	0
8.71301	0.0492	0.00249	0
8.74369	0.06058	0.00242	0
8.77437	0.08195	0.00223	0
8.80505	0.10713	0.00192	0
8.83573	0.13335	0.00153	0
8.86641	0.15927	0.0011	0
8.89709	0.18411	0.000681837	0
8.92777	0.20733	0.000468973	0
8.95845	0.22851	0.000673603	0
8.98913	0.24732	0.00103	0
9.01981	0.26347	0.00137	0
9.05049	0.27676	0.00166	0
9.08117	0.28702	0.00188	0
9.11185	0.29412	0.00203	0
9.14253	0.298	0.00211	0
9.17321	0.29861	0.00213	0
9.20388	0.29598	0.00211	0
9.23456	0.29016	0.00203	0
9.26524	0.28128	0.00192	0
9.29592	0.26949	0.00176	0
9.3266	0.25504	0.00157	0
9.35728	0.2382	0.00134	0
9.38796	0.21935	0.00108	0
9.41864	0.19891	0.000801413	0
9.44932	0.17743	0.000506044	0
9.48	0.15556	0.000238148	0
9.51068	0.13409	0.000244956	0
9.54136	0.11412	0.000502076	0
9.57204	0.0971	0.000768277	0
9.60272	0.08497	0.00101	0
9.6334	0.07965	0.0012	0
9.66408	0.08187	0.00135	0
9.69476	0.09034	0.00145	0
9.72544	0.10286	0.0015	0
9.75612	0.11764	0.00151	0
9.7868	0.13357	0.00148	0
9.81748	0.15009	0.00144	0
9.84816	0.16695	0.00138	0
9.87884	0.18404	0.00132	0
9.90952	0.20128	0.00125	0
9.9402	0.21859	0.00117	0
9.97088	0.23579	0.00109	0

## Sheet: Figure 2d
WT analysis of Pt foil
k	R	value
-8	0.5	0.04768
-7.95	0.5	0.03514
-7.9	0.5	0.02172
-7.85	0.5	0.00911
-7.8	0.5	0.01142
-7.75	0.5	0.02486
-7.7	0.5	0.03832
-7.65	0.5	0.05052
-7.6	0.5	0.06014
-7.55	0.5	0.06567
-7.5	0.5	0.06606
-7.45	0.5	0.05808
-7.4	0.5	0.04378
-7.35	0.5	0.02586
-7.3	0.5	0.01471
-7.25	0.5	0.02992
-7.2	0.5	0.05152
-7.15	0.5	0.07087
-7.1	0.5	0.08559
-7.05	0.5	0.09408
-7	0.5	0.09399
-6.95	0.5	0.08772
-6.9	0.5	0.07444
-6.85	0.5	0.05891
-6.8	0.5	0.04355
-6.75	0.5	0.03143
-6.7	0.5	0.02409
-6.65	0.5	0.02182
-6.6	0.5	0.0246
-6.55	0.5	0.0329
-6.5	0.5	0.04516
-6.45	0.5	0.0584
-6.4	0.5	0.06932
-6.35	0.5	0.07515
-6.3	0.5	0.07521
-6.25	0.5	0.06872
-6.2	0.5	0.05538
-6.15	0.5	0.03547
-6.1	0.5	0.01203
-6.05	0.5	0.01381
-6	0.5	0.03649
-5.95	0.5	0.05315
-5.9	0.5	0.06091
-5.85	0.5	0.05889
-5.8	0.5	0.04933
-5.75	0.5	0.03579
-5.7	0.5	0.0218
-5.65	0.5	0.01334
-5.6	0.5	0.01679
-5.55	0.5	0.02414
-5.5	0.5	0.03098
-5.45	0.5	0.03623
-5.4	0.5	0.04134
-5.35	0.5	0.04856
-5.3	0.5	0.05807
-5.25	0.5	0.06835
-5.2	0.5	0.07492
-5.15	0.5	0.07568
-5.1	0.5	0.06999
-5.05	0.5	0.0595
-5	0.5	0.04534
-4.95	0.5	0.03028
-4.9	0.5	0.02
-4.85	0.5	0.02942
-4.8	0.5	0.0502
-4.75	0.5	0.07168
-4.7	0.5	0.08929
-4.65	0.5	0.09737
-4.6	0.5	0.0943
-4.55	0.5	0.08092
-4.5	0.5	0.05759
-4.45	0.5	0.02996
-4.4	0.5	0.00869
-4.35	0.5	0.02694
-4.3	0.5	0.04743
-4.25	0.5	0.0624
-4.2	0.5	0.07267
-4.15	0.5	0.07724
-4.1	0.5	0.07757
-4.05	0.5	0.07227
-4	0.5	0.06196
-3.95	0.5	0.04957
-3.9	0.5	0.03519
-3.85	0.5	0.02287
-3.8	0.5	0.02411
-3.75	0.5	0.04056
-3.7	0.5	0.05908
-3.65	0.5	0.07446
-3.6	0.5	0.08385
-3.55	0.5	0.0891
-3.5	0.5	0.08944
-3.45	0.5	0.08591
-3.4	0.5	0.07791
-3.35	0.5	0.0656
-3.3	0.5	0.04741
-3.25	0.5	0.02632
-3.2	0.5	0.01607
-3.15	0.5	0.03354
-3.1	0.5	0.05472
-3.05	0.5	0.07309
-3	0.5	0.08703
-2.95	0.5	0.09701
-2.9	0.5	0.09872
-2.85	0.5	0.09605
-2.8	0.5	0.08698
-2.75	0.5	0.07409
-2.7	0.5	0.05918
-2.65	0.5	0.04305
-2.6	0.5	0.03056
-2.55	0.5	0.02521
-2.5	0.5	0.02729
-2.45	0.5	0.03183
-2.4	0.5	0.03501
-2.35	0.5	0.03643
-2.3	0.5	0.03671
-2.25	0.5	0.03647
-2.2	0.5	0.03618
-2.15	0.5	0.03603
-2.1	0.5	0.03605
-2.05	0.5	0.03623
-2	0.5	0.03649
-1.95	0.5	0.03675
-1.9	0.5	0.03702
-1.85	0.5	0.03728
-1.8	0.5	0.03755
-1.75	0.5	0.03781
-1.7	0.5	0.03808
-1.65	0.5	0.03835
-1.6	0.5	0.03862
-1.55	0.5	0.03889
-1.5	0.5	0.03916
-1.45	0.5	0.03943
-1.4	0.5	0.03971
-1.35	0.5	0.03998
-1.3	0.5	0.04026
-1.25	0.5	0.04053
-1.2	0.5	0.04081
-1.15	0.5	0.04109
-1.1	0.5	0.04136
-1.05	0.5	0.04164
-1	0.5	0.04192
-0.95	0.5	0.0422
-0.9	0.5	0.04249
-0.85	0.5	0.04277
-0.8	0.5	0.04305
-0.75	0.5	0.04334
-0.7	0.5	0.04362
-0.65	0.5	0.04391
-0.6	0.5	0.04419
-0.55	0.5	0.04448
-0.5	0.5	0.04477
-0.45	0.5	0.04506
-0.4	0.5	0.04534
-0.35	0.5	0.04563
-0.3	0.5	0.04593
-0.25	0.5	0.04622
-0.2	0.5	0.04651
-0.15	0.5	0.0468
-0.1	0.5	0.04709
-0.05	0.5	0.04739
0	0.5	0.04768
0.05	0.5	0.04798
0.1	0.5	0.04827
0.15	0.5	0.04857
0.2	0.5	0.04887
0.25	0.5	0.04916
0.3	0.5	0.04946
0.35	0.5	0.04976
0.4	0.5	0.05006
0.45	0.5	0.05036
0.5	0.5	0.05066
0.55	0.5	0.05096
0.6	0.5	0.05126
0.65	0.5	0.05156
0.7	0.5	0.05186
0.75	0.5	0.05217
0.8	0.5	0.05247
0.85	0.5	0.05277
0.9	0.5	0.05308
0.95	0.5	0.05338
1	0.5	0.05369
1.05	0.5	0.05399
1.1	0.5	0.0543
1.15	0.5	0.0546
1.2	0.5	0.05491
1.25	0.5	0.05522
1.3	0.5	0.05552
1.35	0.5	0.05583
1.4	0.5	0.05614
1.45	0.5	0.05644
1.5	0.5	0.05675
1.55	0.5	0.05706
1.6	0.5	0.05737
1.65	0.5	0.05768
1.7	0.5	0.05799
1.75	0.5	0.0583
1.8	0.5	0.05861
1.85	0.5	0.05892
1.9	0.5	0.05923
1.95	0.5	0.05954
2	0.5	0.05985
2.05	0.5	0.06016
2.1	0.5	0.06047
2.15	0.5	0.06078
2.2	0.5	0.06109
2.25	0.5	0.0614
2.3	0.5	0.06171
2.35	0.5	0.06202
2.4	0.5	0.06233
2.45	0.5	0.06264
2.5	0.5	0.06295
2.55	0.5	0.06326
2.6	0.5	0.06357
2.65	0.5	0.06388
2.7	0.5	0.06419
2.75	0.5	0.0645
2.8	0.5	0.06481
2.85	0.5	0.06512
2.9	0.5	0.06543
2.95	0.5	0.06574
3	0.5	0.06605
3.05	0.5	0.06636
3.1	0.5	0.06667
3.15	0.5	0.06698
3.2	0.5	0.06729
3.25	0.5	0.0676
3.3	0.5	0.06791
3.35	0.5	0.06821
3.4	0.5	0.06852
3.45	0.5	0.06883
3.5	0.5	0.06914
3.55	0.5	0.06944
3.6	0.5	0.06975
3.65	0.5	0.07006
3.7	0.5	0.07036
3.75	0.5	0.07067
3.8	0.5	0.07097
3.85	0.5	0.07128
3.9	0.5	0.07158
3.95	0.5	0.07188
4	0.5	0.07219
4.05	0.5	0.07249
4.1	0.5	0.07279
4.15	0.5	0.07309
4.2	0.5	0.07339
4.25	0.5	0.07369
4.3	0.5	0.07399
4.35	0.5	0.07429
4.4	0.5	0.07459
4.45	0.5	0.07489
4.5	0.5	0.07519
4.55	0.5	0.07549
4.6	0.5	0.07578
4.65	0.5	0.07608
4.7	0.5	0.07637
4.75	0.5	0.07667
4.8	0.5	0.07696
4.85	0.5	0.07725
4.9	0.5	0.07754
4.95	0.5	0.07783
5	0.5	0.07812
5.05	0.5	0.07841
5.1	0.5	0.0787
5.15	0.5	0.07899
5.2	0.5	0.07927
5.25	0.5	0.07956
5.3	0.5	0.07985
5.35	0.5	0.08013
5.4	0.5	0.08041
5.45	0.5	0.08069
5.5	0.5	0.08097
5.55	0.5	0.08125
5.6	0.5	0.08153
5.65	0.5	0.08181
5.7	0.5	0.08209
5.75	0.5	0.08236
5.8	0.5	0.08264
5.85	0.5	0.08291
5.9	0.5	0.08319
5.95	0.5	0.08346
6	0.5	0.08373
6.05	0.5	0.084
6.1	0.5	0.08426
6.15	0.5	0.08453
6.2	0.5	0.0848
6.25	0.5	0.08506
6.3	0.5	0.08532
6.35	0.5	0.08559
6.4	0.5	0.08585
6.45	0.5	0.08611
6.5	0.5	0.08636
6.55	0.5	0.08662
6.6	0.5	0.08687
6.65	0.5	0.08713
6.7	0.5	0.08738
6.75	0.5	0.08763
6.8	0.5	0.08788
6.85	0.5	0.08813
6.9	0.5	0.08838
6.95	0.5	0.08862
7	0.5	0.08887
7.05	0.5	0.08911
7.1	0.5	0.08935
7.15	0.5	0.08959
7.2	0.5	0.08983
7.25	0.5	0.09006
7.3	0.5	0.0903
7.35	0.5	0.09053
7.4	0.5	0.09076
7.45	0.5	0.09099
7.5	0.5	0.09122
7.55	0.5	0.09145
7.6	0.5	0.09167
7.65	0.5	0.0919
7.7	0.5	0.09212
7.75	0.5	0.09234
7.8	0.5	0.09256
7.85	0.5	0.09277
7.9	0.5	0.09299
7.95	0.5	0.0932
8	0.5	0.09341
8.05	0.5	0.09362
8.1	0.5	0.09383
8.15	0.5	0.09404
8.2	0.5	0.09424
8.25	0.5	0.09444
8.3	0.5	0.09464
8.35	0.5	0.09484
8.4	0.5	0.09504
8.45	0.5	0.09523
8.5	0.5	0.09543
8.55	0.5	0.09562
8.6	0.5	0.09581
8.65	0.5	0.096
8.7	0.5	0.09618
8.75	0.5	0.09636
8.8	0.5	0.09655
8.85	0.5	0.09672
8.9	0.5	0.0969
8.95	0.5	0.09708
9	0.5	0.09725
9.05	0.5	0.09742
9.1	0.5	0.09759
9.15	0.5	0.09776
9.2	0.5	0.09792
9.25	0.5	0.09809
9.3	0.5	0.09825
9.35	0.5	0.09841
9.4	0.5	0.09856
9.45	0.5	0.09872
9.5	0.5	0.09887
9.55	0.5	0.09902
9.6	0.5	0.09917
9.65	0.5	0.09932
9.7	0.5	0.09946
9.75	0.5	0.0996
9.8	0.5	0.09974
9.85	0.5	0.09988
9.9	0.5	0.10001
9.95	0.5	0.10015
10	0.5	0.10028
10.05	0.5	0.10041
10.1	0.5	0.10053
10.15	0.5	0.10066
10.2	0.5	0.10078
10.25	0.5	0.1009
10.3	0.5	0.10101
10.35	0.5	0.10113
10.4	0.5	0.10124
10.45	0.5	0.10135
10.5	0.5	0.10146
10.55	0.5	0.10157
10.6	0.5	0.10167
10.65	0.5	0.10177
10.7	0.5	0.10187
10.75	0.5	0.10196
10.8	0.5	0.10206
10.85	0.5	0.10215
10.9	0.5	0.10224
10.95	0.5	0.10233
11	0.5	0.10241
11.05	0.5	0.10249
11.1	0.5	0.10257
11.15	0.5	0.10265
11.2	0.5	0.10272
11.25	0.5	0.1028
11.3	0.5	0.10287
11.35	0.5	0.10293
11.4	0.5	0.103
11.45	0.5	0.10306
11.5	0.5	0.10312
11.55	0.5	0.10318
11.6	0.5	0.10324
11.65	0.5	0.10329
11.7	0.5	0.10334
11.75	0.5	0.10339
11.8	0.5	0.10343
11.85	0.5	0.10348
11.9	0.5	0.10352
11.95	0.5	0.10356
12	0.5	0.10359
12.05	0.5	0.10363
12.1	0.5	0.10366
12.15	0.5	0.10369
12.2	0.5	0.10371
12.25	0.5	0.10373
12.3	0.5	0.10376
12.35	0.5	0.10377
12.4	0.5	0.10379
12.45	0.5	0.1038
12.5	0.5	0.10381
12.55	0.5	0.10382
12.6	0.5	0.10383
12.65	0.5	0.10383
12.7	0.5	0.10383
12.75	0.5	0.10383
12.8	0.5	0.10383
12.85	0.5	0.10382
12.9	0.5	0.10381
12.95	0.5	0.1038
13	0.5	0.10379
13.05	0.5	0.10377
13.1	0.5	0.10375
13.15	0.5	0.10373
13.2	0.5	0.10371
13.25	0.5	0.10368
13.3	0.5	0.10366
13.35	0.5	0.10362
13.4	0.5	0.10359
13.45	0.5	0.10356
13.5	0.5	0.10352
13.55	0.5	0.10348
13.6	0.5	0.10343
13.65	0.5	0.10339
13.7	0.5	0.10334
13.75	0.5	0.10329
13.8	0.5	0.10323
13.85	0.5	0.10318
13.9	0.5	0.10312
13.95	0.5	0.10306
14	0.5	0.103
14.05	0.5	0.10293
14.1	0.5	0.10286
14.15	0.5	0.10279
14.2	0.5	0.10272
14.25	0.5	0.10265
14.3	0.5	0.10257
14.35	0.5	0.10249
14.4	0.5	0.10241
14.45	0.5	0.10232
14.5	0.5	0.10224
14.55	0.5	0.10215
14.6	0.5	0.10206
14.65	0.5	0.10196
14.7	0.5	0.10186
14.75	0.5	0.10177
14.8	0.5	0.10166
14.85	0.5	0.10156
14.9	0.5	0.10146
14.95	0.5	0.10135
15	0.5	0.10124
15.05	0.5	0.10113
15.1	0.5	0.10101
15.15	0.5	0.10089
15.2	0.5	0.10077
15.25	0.5	0.10065
15.3	0.5	0.10053
15.35	0.5	0.1004
15.4	0.5	0.10027
15.45	0.5	0.10014
15.5	0.5	0.10001
15.55	0.5	0.09988
15.6	0.5	0.09974
15.65	0.5	0.0996
15.7	0.5	0.09946
15.75	0.5	0.09931
15.8	0.5	0.09917
15.85	0.5	0.09902
15.9	0.5	0.09887
15.95	0.5	0.09872
16	0.5	0.09856
16.05	0.5	0.0984
16.1	0.5	0.09825
16.15	0.5	0.09809
16.2	0.5	0.09792
16.25	0.5	0.09776
16.3	0.5	0.09759
16.35	0.5	0.09742
16.4	0.5	0.09725
16.45	0.5	0.09708
16.5	0.5	0.0969
16.55	0.5	0.09672
16.6	0.5	0.09654
16.65	0.5	0.09636
16.7	0.5	0.09618
16.75	0.5	0.096
16.8	0.5	0.09581
16.85	0.5	0.09562
16.9	0.5	0.09543
16.95	0.5	0.09524
17	0.5	0.09504
17.05	0.5	0.09485
17.1	0.5	0.09465
17.15	0.5	0.09445
17.2	0.5	0.09426
17.25	0.5	0.09407
17.3	0.5	0.0939
17.35	0.5	0.09375
17.4	0.5	0.0936
17.45	0.5	0.09345
17.5	0.5	0.09329
17.55	0.5	0.0931
17.6	0.5	0.09286
17.65	0.5	0.0926
17.7	0.5	0.09234
17.75	0.5	0.09213
17.8	0.5	0.092
17.85	0.5	0.09196
17.9	0.5	0.092
17.95	0.5	0.09206
18	0.5	0.09213
18.05	0.5	0.09217
18.1	0.5	0.09216
18.15	0.5	0.09206
18.2	0.5	0.09188
18.25	0.5	0.09162
18.3	0.5	0.09135
18.35	0.5	0.09117
18.4	0.5	0.09114
18.45	0.5	0.09128
18.5	0.5	0.09145
18.55	0.5	0.09159
18.6	0.5	0.09156
18.65	0.5	0.09127
18.7	0.5	0.09082
18.75	0.5	0.09022
18.8	0.5	0.0894
18.85	0.5	0.08829
18.9	0.5	0.08686
18.95	0.5	0.08516
19	0.5	0.08323
19.05	0.5	0.08137
19.1	0.5	0.07975
19.15	0.5	0.07862
19.2	0.5	0.07822
19.25	0.5	0.07876
19.3	0.5	0.08036
19.35	0.5	0.08293
19.4	0.5	0.08637
19.45	0.5	0.09027
19.5	0.5	0.09419
19.55	0.5	0.09773
19.6	0.5	0.101
19.65	0.5	0.10377
19.7	0.5	0.10612
19.75	0.5	0.10796
19.8	0.5	0.10931
19.85	0.5	0.11034
19.9	0.5	0.11075
19.95	0.5	0.11045
20	0.5	0.10926
20.05	0.5	0.10663
20.1	0.5	0.10261
20.15	0.5	0.0978
20.2	0.5	0.09232
20.25	0.5	0.08646
20.3	0.5	0.08063
20.35	0.5	0.07524
20.4	0.5	0.07069
20.45	0.5	0.06747
20.5	0.5	0.06562
20.55	0.5	0.06486
20.6	0.5	0.06483
20.65	0.5	0.06526
20.7	0.5	0.0659
20.75	0.5	0.06661
20.8	0.5	0.06736
20.85	0.5	0.06805
20.9	0.5	0.06861
20.95	0.5	0.06899
21	0.5	0.06925
21.05	0.5	0.06944
21.1	0.5	0.06962
21.15	0.5	0.0699
21.2	0.5	0.07038
21.25	0.5	0.07114
21.3	0.5	0.07214
21.35	0.5	0.07327
21.4	0.5	0.07422
21.45	0.5	0.07464
21.5	0.5	0.07442
21.55	0.5	0.07369
21.6	0.5	0.07291
21.65	0.5	0.07323
21.7	0.5	0.07557
21.75	0.5	0.08014
21.8	0.5	0.0861
21.85	0.5	0.09233
21.9	0.5	0.09775
21.95	0.5	0.10149
22	0.5	0.10326
22.05	0.5	0.10317
22.1	0.5	0.10123
22.15	0.5	0.09767
22.2	0.5	0.09241
22.25	0.5	0.08627
22.3	0.5	0.07953
22.35	0.5	0.07285
22.4	0.5	0.0663
22.45	0.5	0.05972
22.5	0.5	0.05183
22.55	0.5	0.04236
22.6	0.5	0.03077
22.65	0.5	0.01743
22.7	0.5	0.00556
22.75	0.5	0.00821
22.8	0.5	0.01288
22.85	0.5	0.01292
22.9	0.5	0.0079
22.95	0.5	0.00703
-8	0.552	0.04189
-7.95	0.552	0.0318
-7.9	0.552	0.02084
-7.85	0.552	0.00955
-7.8	0.552	0.00535
-7.75	0.552	0.01584
-7.7	0.552	0.02677
-7.65	0.552	0.03666
-7.6	0.552	0.04448
-7.55	0.552	0.049
-7.5	0.552	0.04938
-7.45	0.552	0.04303
-7.4	0.552	0.03169
-7.35	0.552	0.01811
-7.3	0.552	0.01406
-7.25	0.552	0.02863
-7.2	0.552	0.04636
-7.15	0.552	0.06215
-7.1	0.552	0.07419
-7.05	0.552	0.08121
-7	0.552	0.08129
-6.95	0.552	0.0764
-6.9	0.552	0.06588
-6.85	0.552	0.05361
-6.8	0.552	0.04159
-6.75	0.552	0.03222
-6.7	0.552	0.02641
-6.65	0.552	0.02392
-6.6	0.552	0.02458
-6.55	0.552	0.02933
-6.5	0.552	0.03787
-6.45	0.552	0.04789
-6.4	0.552	0.05648
-6.35	0.552	0.0612
-6.3	0.552	0.06138
-6.25	0.552	0.05633
-6.2	0.552	0.04577
-6.15	0.552	0.0299
-6.1	0.552	0.01113
-6.05	0.552	0.0096
-6	0.552	0.02774
-5.95	0.552	0.04111
-5.9	0.552	0.04736
-5.85	0.552	0.04581
-5.8	0.552	0.03838
-5.75	0.552	0.0282
-5.7	0.552	0.01898
-5.65	0.552	0.01622
-5.6	0.552	0.02043
-5.55	0.552	0.02627
-5.5	0.552	0.03168
-5.45	0.552	0.03591
-5.4	0.552	0.04007
-5.35	0.552	0.04595
-5.3	0.552	0.05372
-5.25	0.552	0.06214
-5.2	0.552	0.0676
-5.15	0.552	0.06837
-5.1	0.552	0.06391
-5.05	0.552	0.05556
-5	0.552	0.04416
-4.95	0.552	0.03174
-4.9	0.552	0.02086
-4.85	0.552	0.02199
-4.8	0.552	0.03614
-4.75	0.552	0.05282
-4.7	0.552	0.06692
-4.65	0.552	0.07352
-4.6	0.552	0.07117
-4.55	0.552	0.0605
-4.5	0.552	0.0417
-4.45	0.552	0.01915
-4.4	0.552	0.00503
-4.35	0.552	0.02482
-4.3	0.552	0.04177
-4.25	0.552	0.05397
-4.2	0.552	0.06234
-4.15	0.552	0.06611
-4.1	0.552	0.06647
-4.05	0.552	0.06237
-4	0.552	0.0544
-3.95	0.552	0.04504
-3.9	0.552	0.03471
-3.85	0.552	0.02683
-3.8	0.552	0.02751
-3.75	0.552	0.03841
-3.7	0.552	0.05224
-3.65	0.552	0.06429
-3.6	0.552	0.07186
-3.55	0.552	0.07622
-3.5	0.552	0.07668
-3.45	0.552	0.07402
-3.4	0.552	0.06772
-3.35	0.552	0.05786
-3.3	0.552	0.04302
-3.25	0.552	0.02491
-3.2	0.552	0.00933
-3.15	0.552	0.01986
-3.1	0.552	0.03714
-3.05	0.552	0.0521
-3	0.552	0.06345
-2.95	0.552	0.0716
-2.9	0.552	0.07306
-2.85	0.552	0.071
-2.8	0.552	0.06381
-2.75	0.552	0.05364
-2.7	0.552	0.04206
-2.65	0.552	0.03022
-2.6	0.552	0.02293
-2.55	0.552	0.02292
-2.5	0.552	0.0274
-2.45	0.552	0.03229
-2.4	0.552	0.03531
-2.35	0.552	0.03662
-2.3	0.552	0.03691
-2.25	0.552	0.03674
-2.2	0.552	0.03652
-2.15	0.552	0.03643
-2.1	0.552	0.03649
-2.05	0.552	0.03668
-2	0.552	0.03695
-1.95	0.552	0.03723
-1.9	0.552	0.0375
-1.85	0.552	0.03777
-1.8	0.552	0.03804
-1.75	0.552	0.03832
-1.7	0.552	0.0386
-1.65	0.552	0.03887
-1.6	0.552	0.03915
-1.55	0.552	0.03943
-1.5	0.552	0.03971
-1.45	0.552	0.03999
-1.4	0.552	0.04027
-1.35	0.552	0.04056
-1.3	0.552	0.04084
-1.25	0.552	0.04113
-1.2	0.552	0.04141
-1.15	0.552	0.0417
-1.1	0.552	0.04198
-1.05	0.552	0.04227
-1	0.552	0.04256
-0.95	0.552	0.04285
-0.9	0.552	0.04314
-0.85	0.552	0.04344
-0.8	0.552	0.04373
-0.75	0.552	0.04402
-0.7	0.552	0.04432
-0.65	0.552	0.04461
-0.6	0.552	0.04491
-0.55	0.552	0.04521
-0.5	0.552	0.04551
-0.45	0.552	0.0458
-0.4	0.552	0.0461
-0.35	0.552	0.0464
-0.3	0.552	0.04671
-0.25	0.552	0.04701
-0.2	0.552	0.04731
-0.15	0.552	0.04762
-0.1	0.552	0.04792
-0.05	0.552	0.04822
0	0.552	0.04853
0.05	0.552	0.04884
0.1	0.552	0.04914
0.15	0.552	0.04945
0.2	0.552	0.04976
0.25	0.552	0.05007
0.3	0.552	0.05038
0.35	0.552	0.05069
0.4	0.552	0.051
0.45	0.552	0.05131
0.5	0.552	0.05162
0.55	0.552	0.05194
0.6	0.552	0.05225
0.65	0.552	0.05256
0.7	0.552	0.05288
0.75	0.552	0.0532
0.8	0.552	0.05351
0.85	0.552	0.05383
0.9	0.552	0.05414
0.95	0.552	0.05446
1	0.552	0.05478
1.05	0.552	0.0551
1.1	0.552	0.05542
1.15	0.552	0.05573
1.2	0.552	0.05605
1.25	0.552	0.05637
1.3	0.552	0.05669
1.35	0.552	0.05702
1.4	0.552	0.05734
1.45	0.552	0.05766
1.5	0.552	0.05798
1.55	0.552	0.0583
1.6	0.552	0.05862
1.65	0.552	0.05895
1.7	0.552	0.05927
1.75	0.552	0.05959
1.8	0.552	0.05992
1.85	0.552	0.06024
1.9	0.552	0.06057
1.95	0.552	0.06089
2	0.552	0.06121
2.05	0.552	0.06154
2.1	0.552	0.06186
2.15	0.552	0.06219
2.2	0.552	0.06251
2.25	0.552	0.06284
2.3	0.552	0.06317
2.35	0.552	0.06349
2.4	0.552	0.06382
2.45	0.552	0.06414
2.5	0.552	0.06447
2.55	0.552	0.06479
2.6	0.552	0.06512
2.65	0.552	0.06544
2.7	0.552	0.06577
2.75	0.552	0.0661
2.8	0.552	0.06642
2.85	0.552	0.06675
2.9	0.552	0.06707
2.95	0.552	0.0674
3	0.552	0.06772
3.05	0.552	0.06805
3.1	0.552	0.06837
3.15	0.552	0.0687
3.2	0.552	0.06902
3.25	0.552	0.06935
3.3	0.552	0.06967
3.35	0.552	0.07
3.4	0.552	0.07032
3.45	0.552	0.07064
3.5	0.552	0.07097
3.55	0.552	0.07129
3.6	0.552	0.07161
3.65	0.552	0.07193
3.7	0.552	0.07226
3.75	0.552	0.07258
3.8	0.552	0.0729
3.85	0.552	0.07322
3.9	0.552	0.07354
3.95	0.552	0.07386
4	0.552	0.07418
4.05	0.552	0.0745
4.1	0.552	0.07482
4.15	0.552	0.07513
4.2	0.552	0.07545
4.25	0.552	0.07577
4.3	0.552	0.07609
4.35	0.552	0.0764
4.4	0.552	0.07672
4.45	0.552	0.07703
4.5	0.552	0.07734
4.55	0.552	0.07766
4.6	0.552	0.07797
4.65	0.552	0.07828
4.7	0.552	0.07859
4.75	0.552	0.0789
4.8	0.552	0.07921
4.85	0.552	0.07952
4.9	0.552	0.07983
4.95	0.552	0.08014
5	0.552	0.08044
5.05	0.552	0.08075
5.1	0.552	0.08105
5.15	0.552	0.08136
5.2	0.552	0.08166
5.25	0.552	0.08196
5.3	0.552	0.08226
5.35	0.552	0.08256
5.4	0.552	0.08286
5.45	0.552	0.08316
5.5	0.552	0.08346
5.55	0.552	0.08375
5.6	0.552	0.08405
5.65	0.552	0.08434
5.7	0.552	0.08463
5.75	0.552	0.08493
5.8	0.552	0.08522
5.85	0.552	0.08551
5.9	0.552	0.08579
5.95	0.552	0.08608
6	0.552	0.08637
6.05	0.552	0.08665
6.1	0.552	0.08694
6.15	0.552	0.08722
6.2	0.552	0.0875
6.25	0.552	0.08778
6.3	0.552	0.08806
6.35	0.552	0.08833
6.4	0.552	0.08861
6.45	0.552	0.08888
6.5	0.552	0.08916
6.55	0.552	0.08943
6.6	0.552	0.0897
6.65	0.552	0.08997
6.7	0.552	0.09023
6.75	0.552	0.0905
6.8	0.552	0.09076
6.85	0.552	0.09103
6.9	0.552	0.09129
6.95	0.552	0.09155
7	0.552	0.09181
7.05	0.552	0.09206
7.1	0.552	0.09232
7.15	0.552	0.09257
7.2	0.552	0.09282
7.25	0.552	0.09307
7.3	0.552	0.09332
7.35	0.552	0.09357
7.4	0.552	0.09381
7.45	0.552	0.09406
7.5	0.552	0.0943
7.55	0.552	0.09454
7.6	0.552	0.09477
7.65	0.552	0.09501
7.7	0.552	0.09524
7.75	0.552	0.09548
7.8	0.552	0.09571
7.85	0.552	0.09594
7.9	0.552	0.09616
7.95	0.552	0.09639
8	0.552	0.09661
8.05	0.552	0.09683
8.1	0.552	0.09705
8.15	0.552	0.09727
8.2	0.552	0.09748
8.25	0.552	0.0977
8.3	0.552	0.09791
8.35	0.552	0.09812
8.4	0.552	0.09833
8.45	0.552	0.09853
8.5	0.552	0.09873
8.55	0.552	0.09894
8.6	0.552	0.09913
8.65	0.552	0.09933
8.7	0.552	0.09953
8.75	0.552	0.09972
8.8	0.552	0.09991
8.85	0.552	0.1001
8.9	0.552	0.10028
8.95	0.552	0.10047
9	0.552	0.10065
9.05	0.552	0.10083
9.1	0.552	0.10101
9.15	0.552	0.10118
9.2	0.552	0.10135
9.25	0.552	0.10152
9.3	0.552	0.10169
9.35	0.552	0.10186
9.4	0.552	0.10202
9.45	0.552	0.10218
9.5	0.552	0.10234
9.55	0.552	0.1025
9.6	0.552	0.10265
9.65	0.552	0.1028
9.7	0.552	0.10295
9.75	0.552	0.1031
9.8	0.552	0.10324
9.85	0.552	0.10338
9.9	0.552	0.10352
9.95	0.552	0.10366
10	0.552	0.10379
10.05	0.552	0.10393
10.1	0.552	0.10406
10.15	0.552	0.10418
10.2	0.552	0.10431
10.25	0.552	0.10443
10.3	0.552	0.10455
10.35	0.552	0.10467
10.4	0.552	0.10478
10.45	0.552	0.10489
10.5	0.552	0.105
10.55	0.552	0.10511
10.6	0.552	0.10521
10.65	0.552	0.10532
10.7	0.552	0.10541
10.75	0.552	0.10551
10.8	0.552	0.1056
10.85	0.552	0.10569
10.9	0.552	0.10578
10.95	0.552	0.10587
11	0.552	0.10595
11.05	0.552	0.10603
11.1	0.552	0.10611
11.15	0.552	0.10618
11.2	0.552	0.10626
11.25	0.552	0.10633
11.3	0.552	0.10639
11.35	0.552	0.10646
11.4	0.552	0.10652
11.45	0.552	0.10658
11.5	0.552	0.10663
11.55	0.552	0.10669
11.6	0.552	0.10674
11.65	0.552	0.10678
11.7	0.552	0.10683
11.75	0.552	0.10687
11.8	0.552	0.10691
11.85	0.552	0.10695
11.9	0.552	0.10698
11.95	0.552	0.10701
12	0.552	0.10704
12.05	0.552	0.10707
12.1	0.552	0.10709
12.15	0.552	0.10711
12.2	0.552	0.10713
12.25	0.552	0.10714
12.3	0.552	0.10715
12.35	0.552	0.10716
12.4	0.552	0.10717
12.45	0.552	0.10717
12.5	0.552	0.10717
12.55	0.552	0.10717
12.6	0.552	0.10716
12.65	0.552	0.10716
12.7	0.552	0.10714
12.75	0.552	0.10713
12.8	0.552	0.10711
12.85	0.552	0.10709
12.9	0.552	0.10707
12.95	0.552	0.10705
13	0.552	0.10702
13.05	0.552	0.10699
13.1	0.552	0.10696
13.15	0.552	0.10692
13.2	0.552	0.10688
13.25	0.552	0.10684
13.3	0.552	0.10679
13.35	0.552	0.10675
13.4	0.552	0.1067
13.45	0.552	0.10664
13.5	0.552	0.10659
13.55	0.552	0.10653
13.6	0.552	0.10647
13.65	0.552	0.1064
13.7	0.552	0.10634
13.75	0.552	0.10627
13.8	0.552	0.10619
13.85	0.552	0.10612
13.9	0.552	0.10604
13.95	0.552	0.10596
14	0.552	0.10588
14.05	0.552	0.10579
14.1	0.552	0.1057
14.15	0.552	0.10561
14.2	0.552	0.10552
14.25	0.552	0.10542
14.3	0.552	0.10532
14.35	0.552	0.10522
14.4	0.552	0.10511
14.45	0.552	0.105
14.5	0.552	0.10489
14.55	0.552	0.10478
14.6	0.552	0.10466
14.65	0.552	0.10454
14.7	0.552	0.10442
14.75	0.552	0.1043
14.8	0.552	0.10417
14.85	0.552	0.10404
14.9	0.552	0.10391
14.95	0.552	0.10377
15	0.552	0.10363
15.05	0.552	0.10349
15.1	0.552	0.10335
15.15	0.552	0.10321
15.2	0.552	0.10306
15.25	0.552	0.10291
15.3	0.552	0.10276
15.35	0.552	0.1026
15.4	0.552	0.10244
15.45	0.552	0.10228
15.5	0.552	0.10212
15.55	0.552	0.10195
15.6	0.552	0.10178
15.65	0.552	0.10161
15.7	0.552	0.10144
15.75	0.552	0.10127
15.8	0.552	0.10109
15.85	0.552	0.10091
15.9	0.552	0.10072
15.95	0.552	0.10054
16	0.552	0.10035
16.05	0.552	0.10016
16.1	0.552	0.09997
16.15	0.552	0.09977
16.2	0.552	0.09958
16.25	0.552	0.09938
16.3	0.552	0.09918
16.35	0.552	0.09897
16.4	0.552	0.09877
16.45	0.552	0.09856
16.5	0.552	0.09835
16.55	0.552	0.09813
16.6	0.552	0.09792
16.65	0.552	0.0977
16.7	0.552	0.09748
16.75	0.552	0.09726
16.8	0.552	0.09704
16.85	0.552	0.09681
16.9	0.552	0.09658
16.95	0.552	0.09635
17	0.552	0.09612
17.05	0.552	0.09588
17.1	0.552	0.09565
17.15	0.552	0.09541
17.2	0.552	0.09518
17.25	0.552	0.09495
17.3	0.552	0.09474
17.35	0.552	0.09454
17.4	0.552	0.09435
17.45	0.552	0.09417
17.5	0.552	0.09397
17.55	0.552	0.09374
17.6	0.552	0.09346
17.65	0.552	0.09314
17.7	0.552	0.09282
17.75	0.552	0.09257
17.8	0.552	0.09248
17.85	0.552	0.09261
17.9	0.552	0.09295
17.95	0.552	0.09345
18	0.552	0.09406
18.05	0.552	0.09469
18.1	0.552	0.09528
18.15	0.552	0.0957
18.2	0.552	0.0958
18.25	0.552	0.09545
18.3	0.552	0.09456
18.35	0.552	0.09326
18.4	0.552	0.09169
18.45	0.552	0.09014
18.5	0.552	0.08889
18.55	0.552	0.08793
18.6	0.552	0.08732
18.65	0.552	0.08704
18.7	0.552	0.0869
18.75	0.552	0.08684
18.8	0.552	0.08687
18.85	0.552	0.087
18.9	0.552	0.08721
18.95	0.552	0.08744
19	0.552	0.08768
19.05	0.552	0.08781
19.1	0.552	0.0878
19.15	0.552	0.08762
19.2	0.552	0.08731
19.25	0.552	0.08693
19.3	0.552	0.08662
19.35	0.552	0.08653
19.4	0.552	0.08681
19.45	0.552	0.08748
19.5	0.552	0.08845
19.55	0.552	0.08953
19.6	0.552	0.09072
19.65	0.552	0.09184
19.7	0.552	0.09288
19.75	0.552	0.09374
19.8	0.552	0.09438
19.85	0.552	0.09488
19.9	0.552	0.09502
19.95	0.552	0.09468
20	0.552	0.0937
20.05	0.552	0.09162
20.1	0.552	0.0884
20.15	0.552	0.08443
20.2	0.552	0.07974
20.25	0.552	0.07446
20.3	0.552	0.06887
20.35	0.552	0.06325
20.4	0.552	0.05796
20.45	0.552	0.05371
20.5	0.552	0.05097
20.55	0.552	0.04984
20.6	0.552	0.05017
20.65	0.552	0.05156
20.7	0.552	0.05352
20.75	0.552	0.05569
20.8	0.552	0.05794
20.85	0.552	0.06006
20.9	0.552	0.06189
20.95	0.552	0.06334
21	0.552	0.06451
21.05	0.552	0.06559
21.1	0.552	0.06671
21.15	0.552	0.06828
21.2	0.552	0.07052
21.25	0.552	0.07348
21.3	0.552	0.07677
21.35	0.552	0.08002
21.4	0.552	0.08258
21.45	0.552	0.08385
21.5	0.552	0.08368
21.55	0.552	0.08198
21.6	0.552	0.07853
21.65	0.552	0.07428
21.7	0.552	0.07036
21.75	0.552	0.0677
21.8	0.552	0.06679
21.85	0.552	0.06734
21.9	0.552	0.06864
21.95	0.552	0.06987
22	0.552	0.07048
22.05	0.552	0.07028
22.1	0.552	0.06915
22.15	0.552	0.06716
22.2	0.552	0.06428
22.25	0.552	0.06098
22.3	0.552	0.05747
22.35	0.552	0.05412
22.4	0.552	0.05097
22.45	0.552	0.04798
22.5	0.552	0.04469
22.55	0.552	0.04136
22.6	0.552	0.03853
22.65	0.552	0.03743
22.7	0.552	0.03882
22.75	0.552	0.04144
22.8	0.552	0.04295
22.85	0.552	0.04273
22.9	0.552	0.04103
22.95	0.552	0.04006
-8	0.604	0.03783
-7.95	0.604	0.03003
-7.9	0.604	0.02148
-7.85	0.604	0.01243
-7.8	0.604	0.00406
-7.75	0.604	0.00712
-7.7	0.604	0.01551
-7.65	0.604	0.02325
-7.6	0.604	0.02939
-7.55	0.604	0.03296
-7.5	0.604	0.03329
-7.45	0.604	0.02834
-7.4	0.604	0.01952
-7.35	0.604	0.00976
-7.3	0.604	0.01291
-7.25	0.604	0.02661
-7.2	0.604	0.04101
-7.15	0.604	0.05361
-7.1	0.604	0.0632
-7.05	0.604	0.06884
-7	0.604	0.06905
-6.95	0.604	0.06541
-6.9	0.604	0.05746
-6.85	0.604	0.04831
-6.8	0.604	0.03957
-6.75	0.604	0.03303
-6.7	0.604	0.02916
-6.65	0.604	0.02746
-6.6	0.604	0.02761
-6.55	0.604	0.03023
-6.5	0.604	0.03568
-6.45	0.604	0.04267
-6.4	0.604	0.04903
-6.35	0.604	0.05269
-6.3	0.604	0.05299
-6.25	0.604	0.04933
-6.2	0.604	0.04147
-6.15	0.604	0.02966
-6.1	0.604	0.0162
-6.05	0.604	0.00847
-6	0.604	0.0178
-5.95	0.604	0.02736
-5.9	0.604	0.03198
-5.85	0.604	0.03086
-5.8	0.604	0.02568
-5.75	0.604	0.01956
-5.7	0.604	0.0167
-5.65	0.604	0.01962
-5.6	0.604	0.02492
-5.55	0.604	0.03013
-5.5	0.604	0.03466
-5.45	0.604	0.03816
-5.4	0.604	0.04159
-5.35	0.604	0.04636
-5.3	0.604	0.05262
-5.25	0.604	0.05939
-5.2	0.604	0.06382
-5.15	0.604	0.0646
-5.1	0.604	0.0613
-5.05	0.604	0.05501
-5	0.604	0.04643
-4.95	0.604	0.0371
-4.9	0.604	0.02821
-4.85	0.604	0.02413
-4.8	0.604	0.02918
-4.75	0.604	0.03954
-4.7	0.604	0.04962
-4.65	0.604	0.05465
-4.6	0.604	0.05304
-4.55	0.604	0.04514
-4.5	0.604	0.03119
-4.45	0.604	0.01534
-4.4	0.604	0.01017
-4.35	0.604	0.02264
-4.3	0.604	0.03502
-4.25	0.604	0.04414
-4.2	0.604	0.05043
-4.15	0.604	0.05329
-4.1	0.604	0.05363
-4.05	0.604	0.0508
-4	0.604	0.04547
-3.95	0.604	0.03976
-3.9	0.604	0.03459
-3.85	0.604	0.03253
-3.8	0.604	0.03593
-3.75	0.604	0.04453
-3.7	0.604	0.05486
-3.65	0.604	0.06407
-3.6	0.604	0.07004
-3.55	0.604	0.0736
-3.5	0.604	0.07419
-3.45	0.604	0.07234
-3.4	0.604	0.06765
-3.35	0.604	0.06013
-3.3	0.604	0.04862
-3.25	0.604	0.03427
-3.2	0.604	0.01895
-3.15	0.604	0.00747
-3.1	0.604	0.01476
-3.05	0.604	0.02589
-3	0.604	0.03468
-2.95	0.604	0.04107
-2.9	0.604	0.04226
-2.85	0.604	0.04068
-2.8	0.604	0.03501
-2.75	0.604	0.02692
-2.7	0.604	0.01766
-2.65	0.604	0.00927
-2.6	0.604	0.01097
-2.55	0.604	0.01883
-2.5	0.604	0.02582
-2.45	0.604	0.03109
-2.4	0.604	0.03397
-2.35	0.604	0.03515
-2.3	0.604	0.0354
-2.25	0.604	0.03525
-2.2	0.604	0.03508
-2.15	0.604	0.03502
-2.1	0.604	0.03508
-2.05	0.604	0.03526
-2	0.604	0.03549
-1.95	0.604	0.03572
-1.9	0.604	0.03595
-1.85	0.604	0.03618
-1.8	0.604	0.03641
-1.75	0.604	0.03664
-1.7	0.604	0.03688
-1.65	0.604	0.03711
-1.6	0.604	0.03734
-1.55	0.604	0.03758
-1.5	0.604	0.03781
-1.45	0.604	0.03805
-1.4	0.604	0.03828
-1.35	0.604	0.03852
-1.3	0.604	0.03876
-1.25	0.604	0.03899
-1.2	0.604	0.03923
-1.15	0.604	0.03946
-1.1	0.604	0.0397
-1.05	0.604	0.03994
-1	0.604	0.04018
-0.95	0.604	0.04042
-0.9	0.604	0.04066
-0.85	0.604	0.0409
-0.8	0.604	0.04114
-0.75	0.604	0.04138
-0.7	0.604	0.04162
-0.65	0.604	0.04186
-0.6	0.604	0.0421
-0.55	0.604	0.04234
-0.5	0.604	0.04258
-0.45	0.604	0.04282
-0.4	0.604	0.04306
-0.35	0.604	0.0433
-0.3	0.604	0.04355
-0.25	0.604	0.04379
-0.2	0.604	0.04403
-0.15	0.604	0.04428
-0.1	0.604	0.04452
-0.05	0.604	0.04476
0	0.604	0.04501
0.05	0.604	0.04525
0.1	0.604	0.0455
0.15	0.604	0.04574
0.2	0.604	0.04599
0.25	0.604	0.04623
0.3	0.604	0.04647
0.35	0.604	0.04672
0.4	0.604	0.04697
0.45	0.604	0.04721
0.5	0.604	0.04746
0.55	0.604	0.0477
0.6	0.604	0.04795
0.65	0.604	0.04819
0.7	0.604	0.04844
0.75	0.604	0.04868
0.8	0.604	0.04893
0.85	0.604	0.04918
0.9	0.604	0.04942
0.95	0.604	0.04967
1	0.604	0.04992
1.05	0.604	0.05016
1.1	0.604	0.05041
1.15	0.604	0.05066
1.2	0.604	0.0509
1.25	0.604	0.05115
1.3	0.604	0.0514
1.35	0.604	0.05164
1.4	0.604	0.05189
1.45	0.604	0.05214
1.5	0.604	0.05238
1.55	0.604	0.05263
1.6	0.604	0.05288
1.65	0.604	0.05312
1.7	0.604	0.05337
1.75	0.604	0.05362
1.8	0.604	0.05387
1.85	0.604	0.05411
1.9	0.604	0.05436
1.95	0.604	0.05461
2	0.604	0.05485
2.05	0.604	0.0551
2.1	0.604	0.05535
2.15	0.604	0.05559
2.2	0.604	0.05584
2.25	0.604	0.05609
2.3	0.604	0.05633
2.35	0.604	0.05658
2.4	0.604	0.05683
2.45	0.604	0.05707
2.5	0.604	0.05732
2.55	0.604	0.05756
2.6	0.604	0.05781
2.65	0.604	0.05805
2.7	0.604	0.0583
2.75	0.604	0.05855
2.8	0.604	0.05879
2.85	0.604	0.05904
2.9	0.604	0.05928
2.95	0.604	0.05953
3	0.604	0.05977
3.05	0.604	0.06002
3.1	0.604	0.06026
3.15	0.604	0.06051
3.2	0.604	0.06075
3.25	0.604	0.06099
3.3	0.604	0.06124
3.35	0.604	0.06148
3.4	0.604	0.06173
3.45	0.604	0.06197
3.5	0.604	0.06221
3.55	0.604	0.06246
3.6	0.604	0.0627
3.65	0.604	0.06294
3.7	0.604	0.06318
3.75	0.604	0.06343
3.8	0.604	0.06367
3.85	0.604	0.06391
3.9	0.604	0.06415
3.95	0.604	0.06439
4	0.604	0.06464
4.05	0.604	0.06488
4.1	0.604	0.06512
4.15	0.604	0.06536
4.2	0.604	0.0656
4.25	0.604	0.06584
4.3	0.604	0.06608
4.35	0.604	0.06632
4.4	0.604	0.06656
4.45	0.604	0.0668
4.5	0.604	0.06704
4.55	0.604	0.06727
4.6	0.604	0.06751
4.65	0.604	0.06775
4.7	0.604	0.06799
4.75	0.604	0.06823
4.8	0.604	0.06846
4.85	0.604	0.0687
4.9	0.604	0.06894
4.95	0.604	0.06917
5	0.604	0.06941
5.05	0.604	0.06965
5.1	0.604	0.06988
5.15	0.604	0.07012
5.2	0.604	0.07035
5.25	0.604	0.07059
5.3	0.604	0.07082
5.35	0.604	0.07106
5.4	0.604	0.07129
5.45	0.604	0.07152
5.5	0.604	0.07176
5.55	0.604	0.07199
5.6	0.604	0.07222
5.65	0.604	0.07245
5.7	0.604	0.07268
5.75	0.604	0.07291
5.8	0.604	0.07314
5.85	0.604	0.07337
5.9	0.604	0.0736
5.95	0.604	0.07383
6	0.604	0.07406
6.05	0.604	0.07429
6.1	0.604	0.07452
6.15	0.604	0.07475
6.2	0.604	0.07497
6.25	0.604	0.0752
6.3	0.604	0.07543
6.35	0.604	0.07565
6.4	0.604	0.07588
6.45	0.604	0.0761
6.5	0.604	0.07633
6.55	0.604	0.07655
6.6	0.604	0.07677
6.65	0.604	0.077
6.7	0.604	0.07722
6.75	0.604	0.07744
6.8	0.604	0.07766
6.85	0.604	0.07788
6.9	0.604	0.0781
6.95	0.604	0.07832
7	0.604	0.07854
7.05	0.604	0.07876
7.1	0.604	0.07898
7.15	0.604	0.07919
7.2	0.604	0.07941
7.25	0.604	0.07963
7.3	0.604	0.07984
7.35	0.604	0.08005
7.4	0.604	0.08027
7.45	0.604	0.08048
7.5	0.604	0.08069
7.55	0.604	0.0809
7.6	0.604	0.08112
7.65	0.604	0.08133
7.7	0.604	0.08153
7.75	0.604	0.08174
7.8	0.604	0.08195
7.85	0.604	0.08216
7.9	0.604	0.08236
7.95	0.604	0.08257
8	0.604	0.08277
8.05	0.604	0.08298
8.1	0.604	0.08318
8.15	0.604	0.08338
8.2	0.604	0.08358
8.25	0.604	0.08378
8.3	0.604	0.08398
8.35	0.604	0.08418
8.4	0.604	0.08438
8.45	0.604	0.08457
8.5	0.604	0.08477
8.55	0.604	0.08496
8.6	0.604	0.08516
8.65	0.604	0.08535
8.7	0.604	0.08554
8.75	0.604	0.08573
8.8	0.604	0.08592
8.85	0.604	0.08611
8.9	0.604	0.08629
8.95	0.604	0.08648
9	0.604	0.08667
9.05	0.604	0.08685
9.1	0.604	0.08703
9.15	0.604	0.08721
9.2	0.604	0.08739
9.25	0.604	0.08757
9.3	0.604	0.08775
9.35	0.604	0.08792
9.4	0.604	0.0881
9.45	0.604	0.08827
9.5	0.604	0.08844
9.55	0.604	0.08861
9.6	0.604	0.08878
9.65	0.604	0.08895
9.7	0.604	0.08912
9.75	0.604	0.08928
9.8	0.604	0.08945
9.85	0.604	0.08961
9.9	0.604	0.08977
9.95	0.604	0.08993
10	0.604	0.09009
10.05	0.604	0.09025
10.1	0.604	0.0904
10.15	0.604	0.09055
10.2	0.604	0.09071
10.25	0.604	0.09086
10.3	0.604	0.091
10.35	0.604	0.09115
10.4	0.604	0.0913
10.45	0.604	0.09144
10.5	0.604	0.09158
10.55	0.604	0.09172
10.6	0.604	0.09186
10.65	0.604	0.092
10.7	0.604	0.09213
10.75	0.604	0.09226
10.8	0.604	0.0924
10.85	0.604	0.09252
10.9	0.604	0.09265
10.95	0.604	0.09278
11	0.604	0.0929
11.05	0.604	0.09302
11.1	0.604	0.09314
11.15	0.604	0.09326
11.2	0.604	0.09338
11.25	0.604	0.09349
11.3	0.604	0.0936
11.35	0.604	0.09371
11.4	0.604	0.09382
11.45	0.604	0.09392
11.5	0.604	0.09403
11.55	0.604	0.09413
11.6	0.604	0.09423
11.65	0.604	0.09433
11.7	0.604	0.09442
11.75	0.604	0.09452
11.8	0.604	0.09461
11.85	0.604	0.09469
11.9	0.604	0.09478
11.95	0.604	0.09487
12	0.604	0.09495
12.05	0.604	0.09503
12.1	0.604	0.0951
12.15	0.604	0.09518
12.2	0.604	0.09525
12.25	0.604	0.09532
12.3	0.604	0.09539
12.35	0.604	0.09545
12.4	0.604	0.09552
12.45	0.604	0.09558
12.5	0.604	0.09564
12.55	0.604	0.09569
12.6	0.604	0.09575
12.65	0.604	0.0958
12.7	0.604	0.09584
12.75	0.604	0.09589
12.8	0.604	0.09593
12.85	0.604	0.09597
12.9	0.604	0.09601
12.95	0.604	0.09605
13	0.604	0.09608
13.05	0.604	0.09611
13.1	0.604	0.09614
13.15	0.604	0.09616
13.2	0.604	0.09619
13.25	0.604	0.09621
13.3	0.604	0.09622
13.35	0.604	0.09624
13.4	0.604	0.09625
13.45	0.604	0.09626
13.5	0.604	0.09627
13.55	0.604	0.09627
13.6	0.604	0.09627
13.65	0.604	0.09627
13.7	0.604	0.09626
13.75	0.604	0.09626
13.8	0.604	0.09625
13.85	0.604	0.09623
13.9	0.604	0.09622
13.95	0.604	0.0962
14	0.604	0.09618
14.05	0.604	0.09615
14.1	0.604	0.09613
14.15	0.604	0.0961
14.2	0.604	0.09607
14.25	0.604	0.09603
14.3	0.604	0.09599
14.35	0.604	0.09595
14.4	0.604	0.09591
14.45	0.604	0.09586
14.5	0.604	0.09581
14.55	0.604	0.09576
14.6	0.604	0.09571
14.65	0.604	0.09565
14.7	0.604	0.09559
14.75	0.604	0.09552
14.8	0.604	0.09546
14.85	0.604	0.09539
14.9	0.604	0.09531
14.95	0.604	0.09524
15	0.604	0.09516
15.05	0.604	0.09508
15.1	0.604	0.09499
15.15	0.604	0.09491
15.2	0.604	0.09482
15.25	0.604	0.09473
15.3	0.604	0.09463
15.35	0.604	0.09453
15.4	0.604	0.09443
15.45	0.604	0.09433
15.5	0.604	0.09422
15.55	0.604	0.09411
15.6	0.604	0.094
15.65	0.604	0.09388
15.7	0.604	0.09376
15.75	0.604	0.09364
15.8	0.604	0.09352
15.85	0.604	0.09339
15.9	0.604	0.09326
15.95	0.604	0.09312
16	0.604	0.09299
16.05	0.604	0.09285
16.1	0.604	0.09271
16.15	0.604	0.09256
16.2	0.604	0.09242
16.25	0.604	0.09227
16.3	0.604	0.09212
16.35	0.604	0.09196
16.4	0.604	0.0918
16.45	0.604	0.09164
16.5	0.604	0.09148
16.55	0.604	0.09131
16.6	0.604	0.09114
16.65	0.604	0.09097
16.7	0.604	0.0908
16.75	0.604	0.09062
16.8	0.604	0.09044
16.85	0.604	0.09026
16.9	0.604	0.09007
16.95	0.604	0.08988
17	0.604	0.08969
17.05	0.604	0.0895
17.1	0.604	0.0893
17.15	0.604	0.08911
17.2	0.604	0.0889
17.25	0.604	0.08869
17.3	0.604	0.08848
17.35	0.604	0.08827
17.4	0.604	0.08805
17.45	0.604	0.08784
17.5	0.604	0.08762
17.55	0.604	0.08741
17.6	0.604	0.08718
17.65	0.604	0.08695
17.7	0.604	0.08671
17.75	0.604	0.08649
17.8	0.604	0.08631
17.85	0.604	0.08622
17.9	0.604	0.08623
17.95	0.604	0.08633
18	0.604	0.08653
18.05	0.604	0.08678
18.1	0.604	0.08704
18.15	0.604	0.08724
18.2	0.604	0.08726
18.25	0.604	0.08696
18.3	0.604	0.08623
18.35	0.604	0.08512
18.4	0.604	0.0837
18.45	0.604	0.0822
18.5	0.604	0.08092
18.55	0.604	0.0799
18.6	0.604	0.07926
18.65	0.604	0.07904
18.7	0.604	0.07903
18.75	0.604	0.07919
18.8	0.604	0.07957
18.85	0.604	0.08023
18.9	0.604	0.08115
18.95	0.604	0.08228
19	0.604	0.08354
19.05	0.604	0.08467
19.1	0.604	0.08551
19.15	0.604	0.08587
19.2	0.604	0.08565
19.25	0.604	0.08476
19.3	0.604	0.08325
19.35	0.604	0.0813
19.4	0.604	0.07909
19.45	0.604	0.07689
19.5	0.604	0.07493
19.55	0.604	0.07334
19.6	0.604	0.07203
19.65	0.604	0.07104
19.7	0.604	0.07029
19.75	0.604	0.06974
19.8	0.604	0.06934
19.85	0.604	0.06902
19.9	0.604	0.06877
19.95	0.604	0.06851
20	0.604	0.06817
20.05	0.604	0.06765
20.1	0.604	0.06688
20.15	0.604	0.06593
20.2	0.604	0.06483
20.25	0.604	0.06361
20.3	0.604	0.06236
20.35	0.604	0.06114
20.4	0.604	0.06001
20.45	0.604	0.05907
20.5	0.604	0.05837
20.55	0.604	0.05795
20.6	0.604	0.05787
20.65	0.604	0.05816
20.7	0.604	0.05875
20.75	0.604	0.05957
20.8	0.604	0.06057
20.85	0.604	0.06163
20.9	0.604	0.06263
20.95	0.604	0.06348
21	0.604	0.06421
21.05	0.604	0.06493
21.1	0.604	0.06574
21.15	0.604	0.06699
21.2	0.604	0.06891
21.25	0.604	0.07157
21.3	0.604	0.07462
21.35	0.604	0.07771
21.4	0.604	0.08019
21.45	0.604	0.08144
21.5	0.604	0.08123
21.55	0.604	0.07936
21.6	0.604	0.07526
21.65	0.604	0.06951
21.7	0.604	0.06288
21.75	0.604	0.05614
21.8	0.604	0.05019
21.85	0.604	0.04553
21.9	0.604	0.04235
21.95	0.604	0.04054
22	0.604	0.0397
22.05	0.604	0.03943
22.1	0.604	0.03955
22.15	0.604	0.03993
22.2	0.604	0.04063
22.25	0.604	0.04157
22.3	0.604	0.04275
22.35	0.604	0.04403
22.4	0.604	0.04537
22.45	0.604	0.04678
22.5	0.604	0.04863
22.55	0.604	0.05109
22.6	0.604	0.05449
22.65	0.604	0.05892
22.7	0.604	0.06362
22.75	0.604	0.06743
22.8	0.604	0.06903
22.85	0.604	0.06857
22.9	0.604	0.06609
22.95	0.604	0.06328
-8	0.656	0.03472
-7.95	0.656	0.0289
-7.9	0.656	0.0225
-7.85	0.656	0.01569
-7.8	0.656	0.00906
-7.75	0.656	0.004
-7.7	0.656	0.00678
-7.65	0.656	0.01221
-7.6	0.656	0.01679
-7.55	0.656	0.0195
-7.5	0.656	0.01976
-7.45	0.656	0.01594
-7.4	0.656	0.00897
-7.35	0.656	0.00231
-7.3	0.656	0.01218
-7.25	0.656	0.02375
-7.2	0.656	0.03499
-7.15	0.656	0.04468
-7.1	0.656	0.05204
-7.05	0.656	0.0564
-7	0.656	0.05671
-6.95	0.656	0.05416
-6.9	0.656	0.04856
-6.85	0.656	0.04229
-6.8	0.656	0.03664
-6.75	0.656	0.03281
-6.7	0.656	0.03088
-6.65	0.656	0.03036
-6.6	0.656	0.03096
-6.55	0.656	0.03308
-6.5	0.656	0.03697
-6.45	0.656	0.04198
-6.4	0.656	0.04664
-6.35	0.656	0.04947
-6.3	0.656	0.04988
-6.25	0.656	0.04739
-6.2	0.656	0.04177
-6.15	0.656	0.03321
-6.1	0.656	0.02325
-6.05	0.656	0.014
-6	0.656	0.01057
-5.95	0.656	0.01374
-5.9	0.656	0.01622
-5.85	0.656	0.01559
-5.8	0.656	0.01343
-5.75	0.656	0.01338
-5.7	0.656	0.01734
-5.65	0.656	0.02328
-5.6	0.656	0.02877
-5.55	0.656	0.03341
-5.5	0.656	0.03724
-5.45	0.656	0.04016
-5.4	0.656	0.04297
-5.35	0.656	0.0468
-5.3	0.656	0.05172
-5.25	0.656	0.05699
-5.2	0.656	0.06049
-5.15	0.656	0.06125
-5.1	0.656	0.05905
-5.05	0.656	0.05476
-5	0.656	0.04903
-4.95	0.656	0.04308
-4.9	0.656	0.03767
-4.85	0.656	0.0347
-4.8	0.656	0.03592
-4.75	0.656	0.04083
-4.7	0.656	0.04677
-4.65	0.656	0.05016
-4.6	0.656	0.04939
-4.55	0.656	0.04451
-4.5	0.656	0.03604
-4.45	0.656	0.02736
-4.4	0.656	0.02257
-4.35	0.656	0.02387
-4.3	0.656	0.02852
-4.25	0.656	0.03307
-4.2	0.656	0.03652
-4.15	0.656	0.03815
-4.1	0.656	0.03841
-4.05	0.656	0.03714
-4	0.656	0.03519
-3.95	0.656	0.03408
-3.9	0.656	0.03479
-3.85	0.656	0.03819
-3.8	0.656	0.04461
-3.75	0.656	0.0532
-3.7	0.656	0.06201
-3.65	0.656	0.06955
-3.6	0.656	0.07445
-3.55	0.656	0.07746
-3.5	0.656	0.07817
-3.45	0.656	0.07701
-3.4	0.656	0.07367
-3.35	0.656	0.06821
-3.3	0.656	0.05979
-3.25	0.656	0.04939
-3.2	0.656	0.03854
-3.15	0.656	0.02904
-3.1	0.656	0.02316
-3.05	0.656	0.02197
-3	0.656	0.02391
-2.95	0.656	0.02665
-2.9	0.656	0.02747
-2.85	0.656	0.0269
-2.8	0.656	0.02426
-2.75	0.656	0.02089
-2.7	0.656	0.01829
-2.65	0.656	0.01821
-2.6	0.656	0.02108
-2.55	0.656	0.02525
-2.5	0.656	0.02906
-2.45	0.656	0.032
-2.4	0.656	0.0336
-2.35	0.656	0.03426
-2.3	0.656	0.03443
-2.25	0.656	0.03443
-2.2	0.656	0.03444
-2.15	0.656	0.0345
-2.1	0.656	0.03461
-2.05	0.656	0.03475
-2	0.656	0.03491
-1.95	0.656	0.03507
-1.9	0.656	0.03523
-1.85	0.656	0.03538
-1.8	0.656	0.03554
-1.75	0.656	0.03569
-1.7	0.656	0.03584
-1.65	0.656	0.03599
-1.6	0.656	0.03614
-1.55	0.656	0.03629
-1.5	0.656	0.03643
-1.45	0.656	0.03658
-1.4	0.656	0.03672
-1.35	0.656	0.03686
-1.3	0.656	0.037
-1.25	0.656	0.03714
-1.2	0.656	0.03727
-1.15	0.656	0.03741
[truncated: 40,782 more rows]

## Sheet: Figure 2e
WT analysis of Ptn/ND@G
k	R	value
-8	0.5	0.02246
-7.95	0.5	0.02552
-7.9	0.5	0.02815
-7.85	0.5	0.03044
-7.8	0.5	0.03187
-7.75	0.5	0.0335
-7.7	0.5	0.03398
-7.65	0.5	0.03406
-7.6	0.5	0.03373
-7.55	0.5	0.03284
-7.5	0.5	0.03211
-7.45	0.5	0.03147
-7.4	0.5	0.03045
-7.35	0.5	0.02871
-7.3	0.5	0.02761
-7.25	0.5	0.02707
-7.2	0.5	0.02697
-7.15	0.5	0.02751
-7.1	0.5	0.02621
-7.05	0.5	0.0244
-7	0.5	0.02111
-6.95	0.5	0.01687
-6.9	0.5	0.01442
-6.85	0.5	0.01306
-6.8	0.5	0.01358
-6.75	0.5	0.0164
-6.7	0.5	0.02086
-6.65	0.5	0.02507
-6.6	0.5	0.02878
-6.55	0.5	0.03224
-6.5	0.5	0.03591
-6.45	0.5	0.03772
-6.4	0.5	0.03921
-6.35	0.5	0.04008
-6.3	0.5	0.03949
-6.25	0.5	0.0376
-6.2	0.5	0.03436
-6.15	0.5	0.03006
-6.1	0.5	0.02527
-6.05	0.5	0.01942
-6	0.5	0.01404
-5.95	0.5	0.0101
-5.9	0.5	0.00937
-5.85	0.5	0.01102
-5.8	0.5	0.01325
-5.75	0.5	0.01538
-5.7	0.5	0.01747
-5.65	0.5	0.01854
-5.6	0.5	0.01818
-5.55	0.5	0.01769
-5.5	0.5	0.01721
-5.45	0.5	0.01563
-5.4	0.5	0.01345
-5.35	0.5	0.01081
-5.3	0.5	0.00846
-5.25	0.5	0.00673
-5.2	0.5	0.00499
-5.15	0.5	0.00366
-5.1	0.5	0.00198
-5.05	0.5	0.00211
-5	0.5	0.0036
-4.95	0.5	0.00319
-4.9	0.5	0.00284
-4.85	0.5	0.00238
-4.8	0.5	0.0026
-4.75	0.5	0.0032
-4.7	0.5	0.00468
-4.65	0.5	0.00559
-4.6	0.5	0.0065
-4.55	0.5	0.00556
-4.5	0.5	0.00553
-4.45	0.5	0.00658
-4.4	0.5	0.00725
-4.35	0.5	0.00848
-4.3	0.5	0.00948
-4.25	0.5	0.00824
-4.2	0.5	0.00882
-4.15	0.5	0.00844
-4.1	0.5	0.00984
-4.05	0.5	0.01172
-4	0.5	0.01346
-3.95	0.5	0.01566
-3.9	0.5	0.01816
-3.85	0.5	0.01844
-3.8	0.5	0.02004
-3.75	0.5	0.02045
-3.7	0.5	0.02049
-3.65	0.5	0.02173
-3.6	0.5	0.02055
-3.55	0.5	0.01816
-3.5	0.5	0.01593
-3.45	0.5	0.015
-3.4	0.5	0.01308
-3.35	0.5	0.01262
-3.3	0.5	0.01333
-3.25	0.5	0.01611
-3.2	0.5	0.02004
-3.15	0.5	0.02413
-3.1	0.5	0.02944
-3.05	0.5	0.03236
-3	0.5	0.03252
-2.95	0.5	0.03486
-2.9	0.5	0.03737
-2.85	0.5	0.0359
-2.8	0.5	0.03351
-2.75	0.5	0.03014
-2.7	0.5	0.0255
-2.65	0.5	0.02401
-2.6	0.5	0.02133
-2.55	0.5	0.01822
-2.5	0.5	0.0147
-2.45	0.5	0.01271
-2.4	0.5	0.01143
-2.35	0.5	0.01062
-2.3	0.5	0.01065
-2.25	0.5	0.01061
-2.2	0.5	0.01055
-2.15	0.5	0.01056
-2.1	0.5	0.01058
-2.05	0.5	0.01062
-2	0.5	0.01066
-1.95	0.5	0.0107
-1.9	0.5	0.01074
-1.85	0.5	0.01078
-1.8	0.5	0.01081
-1.75	0.5	0.01085
-1.7	0.5	0.01089
-1.65	0.5	0.01093
-1.6	0.5	0.01097
-1.55	0.5	0.01101
-1.5	0.5	0.01105
-1.45	0.5	0.01109
-1.4	0.5	0.01113
-1.35	0.5	0.01117
-1.3	0.5	0.01121
-1.25	0.5	0.01125
-1.2	0.5	0.01129
-1.15	0.5	0.01133
-1.1	0.5	0.01137
-1.05	0.5	0.01141
-1	0.5	0.01145
-0.95	0.5	0.01149
-0.9	0.5	0.01153
-0.85	0.5	0.01158
-0.8	0.5	0.01162
-0.75	0.5	0.01166
-0.7	0.5	0.0117
-0.65	0.5	0.01174
-0.6	0.5	0.01179
-0.55	0.5	0.01183
-0.5	0.5	0.01187
-0.45	0.5	0.01192
-0.4	0.5	0.01196
-0.35	0.5	0.012
-0.3	0.5	0.01205
-0.25	0.5	0.01209
-0.2	0.5	0.01213
-0.15	0.5	0.01218
-0.1	0.5	0.01222
-0.05	0.5	0.01227
0	0.5	0.01231
0.05	0.5	0.01236
0.1	0.5	0.0124
0.15	0.5	0.01245
0.2	0.5	0.01249
0.25	0.5	0.01254
0.3	0.5	0.01258
0.35	0.5	0.01263
0.4	0.5	0.01268
0.45	0.5	0.01272
0.5	0.5	0.01277
0.55	0.5	0.01282
0.6	0.5	0.01286
0.65	0.5	0.01291
0.7	0.5	0.01296
0.75	0.5	0.01301
0.8	0.5	0.01305
0.85	0.5	0.0131
0.9	0.5	0.01315
0.95	0.5	0.0132
1	0.5	0.01324
1.05	0.5	0.01329
1.1	0.5	0.01334
1.15	0.5	0.01339
1.2	0.5	0.01344
1.25	0.5	0.01349
1.3	0.5	0.01354
1.35	0.5	0.01359
1.4	0.5	0.01364
1.45	0.5	0.01369
1.5	0.5	0.01374
1.55	0.5	0.01379
1.6	0.5	0.01384
1.65	0.5	0.01389
1.7	0.5	0.01394
1.75	0.5	0.01399
1.8	0.5	0.01404
1.85	0.5	0.01409
1.9	0.5	0.01414
1.95	0.5	0.01419
2	0.5	0.01424
2.05	0.5	0.01429
2.1	0.5	0.01434
2.15	0.5	0.0144
2.2	0.5	0.01445
2.25	0.5	0.0145
2.3	0.5	0.01455
2.35	0.5	0.0146
2.4	0.5	0.01466
2.45	0.5	0.01471
2.5	0.5	0.01476
2.55	0.5	0.01481
2.6	0.5	0.01487
2.65	0.5	0.01492
2.7	0.5	0.01497
2.75	0.5	0.01502
2.8	0.5	0.01508
2.85	0.5	0.01513
2.9	0.5	0.01518
2.95	0.5	0.01524
3	0.5	0.01529
3.05	0.5	0.01534
3.1	0.5	0.0154
3.15	0.5	0.01545
3.2	0.5	0.01551
3.25	0.5	0.01556
3.3	0.5	0.01561
3.35	0.5	0.01567
3.4	0.5	0.01572
3.45	0.5	0.01578
3.5	0.5	0.01583
3.55	0.5	0.01588
3.6	0.5	0.01594
3.65	0.5	0.01599
3.7	0.5	0.01605
3.75	0.5	0.0161
3.8	0.5	0.01616
3.85	0.5	0.01621
3.9	0.5	0.01627
3.95	0.5	0.01632
4	0.5	0.01638
4.05	0.5	0.01643
4.1	0.5	0.01648
4.15	0.5	0.01654
4.2	0.5	0.01659
4.25	0.5	0.01665
4.3	0.5	0.0167
4.35	0.5	0.01676
4.4	0.5	0.01681
4.45	0.5	0.01687
4.5	0.5	0.01692
4.55	0.5	0.01698
4.6	0.5	0.01703
4.65	0.5	0.01709
4.7	0.5	0.01714
4.75	0.5	0.0172
4.8	0.5	0.01725
4.85	0.5	0.01731
4.9	0.5	0.01736
4.95	0.5	0.01742
5	0.5	0.01747
5.05	0.5	0.01753
5.1	0.5	0.01758
5.15	0.5	0.01764
5.2	0.5	0.01769
5.25	0.5	0.01775
5.3	0.5	0.0178
5.35	0.5	0.01786
5.4	0.5	0.01791
5.45	0.5	0.01797
5.5	0.5	0.01802
5.55	0.5	0.01808
5.6	0.5	0.01813
5.65	0.5	0.01818
5.7	0.5	0.01824
5.75	0.5	0.01829
5.8	0.5	0.01835
5.85	0.5	0.0184
5.9	0.5	0.01845
5.95	0.5	0.01851
6	0.5	0.01856
6.05	0.5	0.01862
6.1	0.5	0.01867
6.15	0.5	0.01872
6.2	0.5	0.01878
6.25	0.5	0.01883
6.3	0.5	0.01888
6.35	0.5	0.01894
6.4	0.5	0.01899
6.45	0.5	0.01904
6.5	0.5	0.0191
6.55	0.5	0.01915
6.6	0.5	0.0192
6.65	0.5	0.01925
6.7	0.5	0.01931
6.75	0.5	0.01936
6.8	0.5	0.01941
6.85	0.5	0.01946
6.9	0.5	0.01951
6.95	0.5	0.01956
7	0.5	0.01962
7.05	0.5	0.01967
7.1	0.5	0.01972
7.15	0.5	0.01977
7.2	0.5	0.01982
7.25	0.5	0.01987
7.3	0.5	0.01992
7.35	0.5	0.01997
7.4	0.5	0.02002
7.45	0.5	0.02007
7.5	0.5	0.02012
7.55	0.5	0.02017
7.6	0.5	0.02022
7.65	0.5	0.02027
7.7	0.5	0.02032
7.75	0.5	0.02037
7.8	0.5	0.02041
7.85	0.5	0.02046
7.9	0.5	0.02051
7.95	0.5	0.02056
8	0.5	0.02061
8.05	0.5	0.02065
8.1	0.5	0.0207
8.15	0.5	0.02075
8.2	0.5	0.02079
8.25	0.5	0.02084
8.3	0.5	0.02089
8.35	0.5	0.02093
8.4	0.5	0.02098
8.45	0.5	0.02102
8.5	0.5	0.02107
8.55	0.5	0.02111
8.6	0.5	0.02116
8.65	0.5	0.0212
8.7	0.5	0.02125
8.75	0.5	0.02129
8.8	0.5	0.02134
8.85	0.5	0.02138
8.9	0.5	0.02142
8.95	0.5	0.02147
9	0.5	0.02151
9.05	0.5	0.02155
9.1	0.5	0.02159
9.15	0.5	0.02163
9.2	0.5	0.02168
9.25	0.5	0.02172
9.3	0.5	0.02176
9.35	0.5	0.0218
9.4	0.5	0.02184
9.45	0.5	0.02188
9.5	0.5	0.02192
9.55	0.5	0.02196
9.6	0.5	0.02199
9.65	0.5	0.02203
9.7	0.5	0.02207
9.75	0.5	0.02211
9.8	0.5	0.02215
9.85	0.5	0.02218
9.9	0.5	0.02222
9.95	0.5	0.02226
10	0.5	0.02229
10.05	0.5	0.02233
10.1	0.5	0.02237
10.15	0.5	0.0224
10.2	0.5	0.02243
10.25	0.5	0.02247
10.3	0.5	0.0225
10.35	0.5	0.02254
10.4	0.5	0.02257
10.45	0.5	0.0226
10.5	0.5	0.02264
10.55	0.5	0.02267
10.6	0.5	0.0227
10.65	0.5	0.02273
10.7	0.5	0.02276
10.75	0.5	0.02279
10.8	0.5	0.02282
10.85	0.5	0.02285
10.9	0.5	0.02288
10.95	0.5	0.02291
11	0.5	0.02294
11.05	0.5	0.02297
11.1	0.5	0.023
11.15	0.5	0.02302
11.2	0.5	0.02305
11.25	0.5	0.02308
11.3	0.5	0.0231
11.35	0.5	0.02313
11.4	0.5	0.02315
11.45	0.5	0.02318
11.5	0.5	0.0232
11.55	0.5	0.02323
11.6	0.5	0.02325
11.65	0.5	0.02327
11.7	0.5	0.0233
11.75	0.5	0.02332
11.8	0.5	0.02334
11.85	0.5	0.02336
11.9	0.5	0.02338
11.95	0.5	0.0234
12	0.5	0.02342
12.05	0.5	0.02344
12.1	0.5	0.02346
12.15	0.5	0.02348
12.2	0.5	0.0235
12.25	0.5	0.02352
12.3	0.5	0.02354
12.35	0.5	0.02355
12.4	0.5	0.02357
12.45	0.5	0.02358
12.5	0.5	0.0236
12.55	0.5	0.02361
12.6	0.5	0.02363
12.65	0.5	0.02364
12.7	0.5	0.02366
12.75	0.5	0.02367
12.8	0.5	0.02368
12.85	0.5	0.0237
12.9	0.5	0.02371
12.95	0.5	0.02372
13	0.5	0.02373
13.05	0.5	0.02374
13.1	0.5	0.02375
13.15	0.5	0.02376
13.2	0.5	0.02377
13.25	0.5	0.02378
13.3	0.5	0.02378
13.35	0.5	0.02379
13.4	0.5	0.0238
13.45	0.5	0.0238
13.5	0.5	0.02381
13.55	0.5	0.02381
13.6	0.5	0.02382
13.65	0.5	0.02382
13.7	0.5	0.02383
13.75	0.5	0.02383
13.8	0.5	0.02383
13.85	0.5	0.02384
13.9	0.5	0.02384
13.95	0.5	0.02384
14	0.5	0.02384
14.05	0.5	0.02384
14.1	0.5	0.02384
14.15	0.5	0.02384
14.2	0.5	0.02384
14.25	0.5	0.02383
14.3	0.5	0.02383
14.35	0.5	0.02383
14.4	0.5	0.02383
14.45	0.5	0.02382
14.5	0.5	0.02382
14.55	0.5	0.02381
14.6	0.5	0.02381
14.65	0.5	0.0238
14.7	0.5	0.0238
14.75	0.5	0.02379
14.8	0.5	0.02378
14.85	0.5	0.02377
14.9	0.5	0.02376
14.95	0.5	0.02376
15	0.5	0.02375
15.05	0.5	0.02374
15.1	0.5	0.02373
15.15	0.5	0.02371
15.2	0.5	0.0237
15.25	0.5	0.02369
15.3	0.5	0.02368
15.35	0.5	0.02367
15.4	0.5	0.02365
15.45	0.5	0.02364
15.5	0.5	0.02362
15.55	0.5	0.02361
15.6	0.5	0.02359
15.65	0.5	0.02358
15.7	0.5	0.02356
15.75	0.5	0.02354
15.8	0.5	0.02352
15.85	0.5	0.0235
15.9	0.5	0.02349
15.95	0.5	0.02347
16	0.5	0.02345
16.05	0.5	0.02343
16.1	0.5	0.02341
16.15	0.5	0.02338
16.2	0.5	0.02336
16.25	0.5	0.02334
16.3	0.5	0.02332
16.35	0.5	0.02329
16.4	0.5	0.02327
16.45	0.5	0.02324
16.5	0.5	0.02322
16.55	0.5	0.02319
16.6	0.5	0.02317
16.65	0.5	0.02314
16.7	0.5	0.02312
16.75	0.5	0.02309
16.8	0.5	0.02306
16.85	0.5	0.02303
16.9	0.5	0.023
16.95	0.5	0.02297
17	0.5	0.02294
17.05	0.5	0.02291
17.1	0.5	0.02288
17.15	0.5	0.02286
17.2	0.5	0.02285
17.25	0.5	0.02287
17.3	0.5	0.02293
17.35	0.5	0.02305
17.4	0.5	0.02325
17.45	0.5	0.02352
17.5	0.5	0.02388
17.55	0.5	0.02432
17.6	0.5	0.02483
17.65	0.5	0.02541
17.7	0.5	0.0261
17.75	0.5	0.02688
17.8	0.5	0.02778
17.85	0.5	0.02879
17.9	0.5	0.02988
17.95	0.5	0.03104
18	0.5	0.03225
18.05	0.5	0.03349
18.1	0.5	0.03469
18.15	0.5	0.03578
18.2	0.5	0.03674
18.25	0.5	0.03748
18.3	0.5	0.03802
18.35	0.5	0.03834
18.4	0.5	0.0385
18.45	0.5	0.03843
18.5	0.5	0.03822
18.55	0.5	0.03789
18.6	0.5	0.0374
18.65	0.5	0.03678
18.7	0.5	0.03602
18.75	0.5	0.03516
18.8	0.5	0.03432
18.85	0.5	0.03351
18.9	0.5	0.03283
18.95	0.5	0.03244
19	0.5	0.03246
19.05	0.5	0.03307
19.1	0.5	0.03436
19.15	0.5	0.03646
19.2	0.5	0.03926
19.25	0.5	0.04255
19.3	0.5	0.04619
19.35	0.5	0.04985
19.4	0.5	0.05338
19.45	0.5	0.05621
19.5	0.5	0.05853
19.55	0.5	0.05987
19.6	0.5	0.06026
19.65	0.5	0.05989
19.7	0.5	0.05845
19.75	0.5	0.05625
19.8	0.5	0.05312
19.85	0.5	0.0493
19.9	0.5	0.04497
19.95	0.5	0.0399
20	0.5	0.03447
20.05	0.5	0.02893
20.1	0.5	0.02341
20.15	0.5	0.01837
20.2	0.5	0.01462
20.25	0.5	0.01347
20.3	0.5	0.01533
20.35	0.5	0.0191
20.4	0.5	0.0236
20.45	0.5	0.02786
20.5	0.5	0.03159
20.55	0.5	0.03478
20.6	0.5	0.03686
20.65	0.5	0.03812
20.7	0.5	0.03833
20.75	0.5	0.03774
20.8	0.5	0.03611
20.85	0.5	0.03367
20.9	0.5	0.03041
20.95	0.5	0.02627
21	0.5	0.02152
21.05	0.5	0.01646
21.1	0.5	0.01178
21.15	0.5	0.00959
21.2	0.5	0.0122
21.25	0.5	0.01772
21.3	0.5	0.02412
21.35	0.5	0.0306
21.4	0.5	0.03596
21.45	0.5	0.0406
21.5	0.5	0.04421
21.55	0.5	0.0465
21.6	0.5	0.04729
21.65	0.5	0.04684
21.7	0.5	0.04479
21.75	0.5	0.04219
21.8	0.5	0.03862
21.85	0.5	0.03464
21.9	0.5	0.03069
21.95	0.5	0.02678
22	0.5	0.02328
22.05	0.5	0.0205
22.1	0.5	0.0191
22.15	0.5	0.01894
22.2	0.5	0.01981
22.25	0.5	0.0213
22.3	0.5	0.02324
22.35	0.5	0.02516
22.4	0.5	0.02632
22.45	0.5	0.02706
22.5	0.5	0.02728
22.55	0.5	0.02648
22.6	0.5	0.02428
22.65	0.5	0.02096
22.7	0.5	0.01741
22.75	0.5	0.01342
22.8	0.5	0.00966
22.85	0.5	0.00745
22.9	0.5	0.00807
22.95	0.5	0.01072
-8	0.552	0.02866
-7.95	0.552	0.0312
-7.9	0.552	0.03338
-7.85	0.552	0.03529
-7.8	0.552	0.03654
-7.75	0.552	0.03794
-7.7	0.552	0.03844
-7.65	0.552	0.03862
-7.6	0.552	0.03847
-7.55	0.552	0.03788
-7.5	0.552	0.03741
-7.45	0.552	0.037
-7.4	0.552	0.03629
-7.35	0.552	0.03499
-7.3	0.552	0.03422
-7.25	0.552	0.03389
-7.2	0.552	0.03392
-7.15	0.552	0.03447
-7.1	0.552	0.03353
-7.05	0.552	0.03219
-7	0.552	0.02965
-6.95	0.552	0.0262
-6.9	0.552	0.02394
-6.85	0.552	0.02195
-6.8	0.552	0.02054
-6.75	0.552	0.02003
-6.7	0.552	0.02088
-6.65	0.552	0.02255
-6.6	0.552	0.02451
-6.55	0.552	0.02662
-6.5	0.552	0.02908
-6.45	0.552	0.03042
-6.4	0.552	0.03159
-6.35	0.552	0.03234
-6.3	0.552	0.03201
-6.25	0.552	0.03069
-6.2	0.552	0.02831
-6.15	0.552	0.02507
-6.1	0.552	0.02135
-6.05	0.552	0.01665
-6	0.552	0.01195
-5.95	0.552	0.00749
-5.9	0.552	0.00453
-5.85	0.552	0.00389
-5.8	0.552	0.00508
-5.75	0.552	0.00655
-5.7	0.552	0.00805
-5.65	0.552	0.00876
-5.6	0.552	0.00843
-5.55	0.552	0.00803
-5.5	0.552	0.00767
-5.45	0.552	0.00681
-5.4	0.552	0.00605
-5.35	0.552	0.00599
-5.3	0.552	0.00671
-5.25	0.552	0.00762
-5.2	0.552	0.00878
-5.15	0.552	0.0098
-5.1	0.552	0.01132
-5.05	0.552	0.01368
-5	0.552	0.01512
-4.95	0.552	0.01477
-4.9	0.552	0.01442
-4.85	0.552	0.01378
-4.8	0.552	0.01191
-4.75	0.552	0.01128
-4.7	0.552	0.00997
-4.65	0.552	0.00929
-4.6	0.552	0.00866
-4.55	0.552	0.00945
-4.5	0.552	0.00954
-4.45	0.552	0.00891
-4.4	0.552	0.00857
-4.35	0.552	0.00798
-4.3	0.552	0.00762
-4.25	0.552	0.00822
-4.2	0.552	0.00807
-4.15	0.552	0.00828
-4.1	0.552	0.008
-4.05	0.552	0.00794
-4	0.552	0.00824
-3.95	0.552	0.00904
-3.9	0.552	0.01036
-3.85	0.552	0.0106
-3.8	0.552	0.01173
-3.75	0.552	0.01209
-3.7	0.552	0.01219
-3.65	0.552	0.01324
-3.6	0.552	0.01231
-3.55	0.552	0.01021
-3.5	0.552	0.00804
-3.45	0.552	0.00698
-3.4	0.552	0.00407
-3.35	0.552	0.00266
-3.3	0.552	0.00336
-3.25	0.552	0.00701
-3.2	0.552	0.01099
-3.15	0.552	0.01462
-3.1	0.552	0.01909
-3.05	0.552	0.02143
-3	0.552	0.02153
-2.95	0.552	0.02332
-2.9	0.552	0.02522
-2.85	0.552	0.02411
-2.8	0.552	0.02238
-2.75	0.552	0.02011
-2.7	0.552	0.01734
-2.65	0.552	0.01657
-2.6	0.552	0.01546
-2.55	0.552	0.01462
-2.5	0.552	0.01441
-2.45	0.552	0.01475
-2.4	0.552	0.01525
-2.35	0.552	0.01579
-2.3	0.552	0.01582
-2.25	0.552	0.01593
-2.2	0.552	0.01608
-2.15	0.552	0.01615
-2.1	0.552	0.01621
-2.05	0.552	0.01623
-2	0.552	0.01625
-1.95	0.552	0.01628
-1.9	0.552	0.0163
-1.85	0.552	0.01632
-1.8	0.552	0.01635
-1.75	0.552	0.01637
-1.7	0.552	0.01639
-1.65	0.552	0.01641
-1.6	0.552	0.01644
-1.55	0.552	0.01646
-1.5	0.552	0.01648
-1.45	0.552	0.0165
-1.4	0.552	0.01652
-1.35	0.552	0.01654
-1.3	0.552	0.01656
-1.25	0.552	0.01658
-1.2	0.552	0.01659
-1.15	0.552	0.01661
-1.1	0.552	0.01663
-1.05	0.552	0.01665
-1	0.552	0.01666
-0.95	0.552	0.01668
-0.9	0.552	0.01669
-0.85	0.552	0.01671
-0.8	0.552	0.01672
-0.75	0.552	0.01674
-0.7	0.552	0.01675
-0.65	0.552	0.01676
-0.6	0.552	0.01678
-0.55	0.552	0.01679
-0.5	0.552	0.0168
-0.45	0.552	0.01681
-0.4	0.552	0.01682
-0.35	0.552	0.01683
-0.3	0.552	0.01684
-0.25	0.552	0.01685
-0.2	0.552	0.01686
-0.15	0.552	0.01687
-0.1	0.552	0.01688
-0.05	0.552	0.01689
0	0.552	0.01689
0.05	0.552	0.0169
0.1	0.552	0.01691
0.15	0.552	0.01691
0.2	0.552	0.01692
0.25	0.552	0.01692
0.3	0.552	0.01693
0.35	0.552	0.01693
0.4	0.552	0.01694
0.45	0.552	0.01694
0.5	0.552	0.01694
0.55	0.552	0.01695
0.6	0.552	0.01695
0.65	0.552	0.01695
0.7	0.552	0.01695
0.75	0.552	0.01695
0.8	0.552	0.01695
0.85	0.552	0.01695
0.9	0.552	0.01695
0.95	0.552	0.01695
1	0.552	0.01695
1.05	0.552	0.01695
1.1	0.552	0.01695
1.15	0.552	0.01695
1.2	0.552	0.01694
1.25	0.552	0.01694
1.3	0.552	0.01694
1.35	0.552	0.01693
1.4	0.552	0.01693
1.45	0.552	0.01693
1.5	0.552	0.01692
1.55	0.552	0.01692
1.6	0.552	0.01691
1.65	0.552	0.0169
1.7	0.552	0.0169
1.75	0.552	0.01689
1.8	0.552	0.01689
1.85	0.552	0.01688
1.9	0.552	0.01687
1.95	0.552	0.01686
2	0.552	0.01685
2.05	0.552	0.01685
2.1	0.552	0.01684
2.15	0.552	0.01683
2.2	0.552	0.01682
2.25	0.552	0.01681
2.3	0.552	0.0168
2.35	0.552	0.01679
2.4	0.552	0.01678
2.45	0.552	0.01677
2.5	0.552	0.01676
2.55	0.552	0.01675
2.6	0.552	0.01673
2.65	0.552	0.01672
2.7	0.552	0.01671
2.75	0.552	0.0167
2.8	0.552	0.01669
2.85	0.552	0.01667
2.9	0.552	0.01666
2.95	0.552	0.01665
3	0.552	0.01664
3.05	0.552	0.01662
3.1	0.552	0.01661
3.15	0.552	0.0166
3.2	0.552	0.01658
3.25	0.552	0.01657
3.3	0.552	0.01655
3.35	0.552	0.01654
3.4	0.552	0.01653
3.45	0.552	0.01651
3.5	0.552	0.0165
3.55	0.552	0.01648
3.6	0.552	0.01647
3.65	0.552	0.01645
3.7	0.552	0.01644
3.75	0.552	0.01642
3.8	0.552	0.01641
3.85	0.552	0.0164
3.9	0.552	0.01638
3.95	0.552	0.01637
4	0.552	0.01635
4.05	0.552	0.01634
4.1	0.552	0.01632
4.15	0.552	0.01631
4.2	0.552	0.01629
4.25	0.552	0.01628
4.3	0.552	0.01627
4.35	0.552	0.01625
4.4	0.552	0.01624
4.45	0.552	0.01622
4.5	0.552	0.01621
4.55	0.552	0.0162
4.6	0.552	0.01618
4.65	0.552	0.01617
4.7	0.552	0.01616
4.75	0.552	0.01614
4.8	0.552	0.01613
4.85	0.552	0.01612
4.9	0.552	0.01611
4.95	0.552	0.01609
5	0.552	0.01608
5.05	0.552	0.01607
5.1	0.552	0.01606
5.15	0.552	0.01605
5.2	0.552	0.01604
5.25	0.552	0.01603
5.3	0.552	0.01602
5.35	0.552	0.01601
5.4	0.552	0.016
5.45	0.552	0.01599
5.5	0.552	0.01598
5.55	0.552	0.01597
5.6	0.552	0.01597
5.65	0.552	0.01596
5.7	0.552	0.01595
5.75	0.552	0.01595
5.8	0.552	0.01594
5.85	0.552	0.01593
5.9	0.552	0.01593
5.95	0.552	0.01592
6	0.552	0.01592
6.05	0.552	0.01592
6.1	0.552	0.01591
6.15	0.552	0.01591
6.2	0.552	0.01591
6.25	0.552	0.01591
6.3	0.552	0.01591
6.35	0.552	0.0159
6.4	0.552	0.01591
6.45	0.552	0.01591
6.5	0.552	0.01591
6.55	0.552	0.01591
6.6	0.552	0.01591
6.65	0.552	0.01592
6.7	0.552	0.01592
6.75	0.552	0.01592
6.8	0.552	0.01593
6.85	0.552	0.01593
6.9	0.552	0.01594
6.95	0.552	0.01595
7	0.552	0.01596
7.05	0.552	0.01596
7.1	0.552	0.01597
7.15	0.552	0.01598
7.2	0.552	0.01599
7.25	0.552	0.016
7.3	0.552	0.01602
7.35	0.552	0.01603
7.4	0.552	0.01604
7.45	0.552	0.01606
7.5	0.552	0.01607
7.55	0.552	0.01609
7.6	0.552	0.0161
7.65	0.552	0.01612
7.7	0.552	0.01614
7.75	0.552	0.01616
7.8	0.552	0.01618
7.85	0.552	0.0162
7.9	0.552	0.01622
7.95	0.552	0.01624
8	0.552	0.01626
8.05	0.552	0.01628
8.1	0.552	0.01631
8.15	0.552	0.01633
8.2	0.552	0.01636
8.25	0.552	0.01638
8.3	0.552	0.01641
8.35	0.552	0.01644
8.4	0.552	0.01646
8.45	0.552	0.01649
8.5	0.552	0.01652
8.55	0.552	0.01655
8.6	0.552	0.01658
8.65	0.552	0.01662
8.7	0.552	0.01665
8.75	0.552	0.01668
8.8	0.552	0.01672
8.85	0.552	0.01675
8.9	0.552	0.01678
8.95	0.552	0.01682
9	0.552	0.01686
9.05	0.552	0.01689
9.1	0.552	0.01693
9.15	0.552	0.01697
9.2	0.552	0.01701
9.25	0.552	0.01705
9.3	0.552	0.01709
9.35	0.552	0.01713
9.4	0.552	0.01717
9.45	0.552	0.01722
9.5	0.552	0.01726
9.55	0.552	0.0173
9.6	0.552	0.01735
9.65	0.552	0.01739
9.7	0.552	0.01744
9.75	0.552	0.01748
9.8	0.552	0.01753
9.85	0.552	0.01757
9.9	0.552	0.01762
9.95	0.552	0.01767
10	0.552	0.01772
10.05	0.552	0.01777
10.1	0.552	0.01781
10.15	0.552	0.01786
10.2	0.552	0.01791
10.25	0.552	0.01796
10.3	0.552	0.01802
10.35	0.552	0.01807
10.4	0.552	0.01812
10.45	0.552	0.01817
10.5	0.552	0.01822
10.55	0.552	0.01827
10.6	0.552	0.01833
10.65	0.552	0.01838
10.7	0.552	0.01843
10.75	0.552	0.01849
10.8	0.552	0.01854
10.85	0.552	0.0186
10.9	0.552	0.01865
10.95	0.552	0.01871
11	0.552	0.01876
11.05	0.552	0.01882
11.1	0.552	0.01887
11.15	0.552	0.01893
11.2	0.552	0.01898
11.25	0.552	0.01904
11.3	0.552	0.0191
11.35	0.552	0.01915
11.4	0.552	0.01921
11.45	0.552	0.01926
11.5	0.552	0.01932
11.55	0.552	0.01938
11.6	0.552	0.01943
11.65	0.552	0.01949
11.7	0.552	0.01955
11.75	0.552	0.0196
11.8	0.552	0.01966
11.85	0.552	0.01972
11.9	0.552	0.01977
11.95	0.552	0.01983
12	0.552	0.01989
12.05	0.552	0.01994
12.1	0.552	0.02
12.15	0.552	0.02005
12.2	0.552	0.02011
12.25	0.552	0.02017
12.3	0.552	0.02022
12.35	0.552	0.02028
12.4	0.552	0.02033
12.45	0.552	0.02039
12.5	0.552	0.02044
12.55	0.552	0.0205
12.6	0.552	0.02055
12.65	0.552	0.02061
12.7	0.552	0.02066
12.75	0.552	0.02071
12.8	0.552	0.02077
12.85	0.552	0.02082
12.9	0.552	0.02087
12.95	0.552	0.02092
13	0.552	0.02098
13.05	0.552	0.02103
13.1	0.552	0.02108
13.15	0.552	0.02113
13.2	0.552	0.02118
13.25	0.552	0.02123
13.3	0.552	0.02128
13.35	0.552	0.02133
13.4	0.552	0.02138
13.45	0.552	0.02143
13.5	0.552	0.02148
13.55	0.552	0.02153
13.6	0.552	0.02157
13.65	0.552	0.02162
13.7	0.552	0.02167
13.75	0.552	0.02171
13.8	0.552	0.02176
13.85	0.552	0.0218
13.9	0.552	0.02185
13.95	0.552	0.02189
14	0.552	0.02193
14.05	0.552	0.02198
14.1	0.552	0.02202
14.15	0.552	0.02206
14.2	0.552	0.0221
14.25	0.552	0.02214
14.3	0.552	0.02218
14.35	0.552	0.02222
14.4	0.552	0.02226
14.45	0.552	0.0223
14.5	0.552	0.02233
14.55	0.552	0.02237
14.6	0.552	0.02241
14.65	0.552	0.02244
14.7	0.552	0.02248
14.75	0.552	0.02251
14.8	0.552	0.02254
14.85	0.552	0.02257
14.9	0.552	0.02261
14.95	0.552	0.02264
15	0.552	0.02267
15.05	0.552	0.0227
15.1	0.552	0.02273
15.15	0.552	0.02276
15.2	0.552	0.02278
15.25	0.552	0.02281
15.3	0.552	0.02284
15.35	0.552	0.02286
15.4	0.552	0.02289
15.45	0.552	0.02291
15.5	0.552	0.02293
15.55	0.552	0.02295
15.6	0.552	0.02298
15.65	0.552	0.023
15.7	0.552	0.02302
15.75	0.552	0.02303
15.8	0.552	0.02305
15.85	0.552	0.02307
15.9	0.552	0.02309
15.95	0.552	0.0231
16	0.552	0.02312
16.05	0.552	0.02313
16.1	0.552	0.02314
16.15	0.552	0.02316
16.2	0.552	0.02317
16.25	0.552	0.02318
16.3	0.552	0.02319
16.35	0.552	0.0232
16.4	0.552	0.02321
16.45	0.552	0.02322
16.5	0.552	0.02322
16.55	0.552	0.02323
16.6	0.552	0.02323
16.65	0.552	0.02324
16.7	0.552	0.02324
16.75	0.552	0.02324
16.8	0.552	0.02324
16.85	0.552	0.02325
16.9	0.552	0.02324
16.95	0.552	0.02324
17	0.552	0.02324
17.05	0.552	0.02324
17.1	0.552	0.02324
17.15	0.552	0.02323
17.2	0.552	0.02322
17.25	0.552	0.0232
17.3	0.552	0.02318
17.35	0.552	0.02316
17.4	0.552	0.02314
17.45	0.552	0.02314
17.5	0.552	0.02315
17.55	0.552	0.0232
17.6	0.552	0.02329
17.65	0.552	0.02343
17.7	0.552	0.02364
17.75	0.552	0.02392
17.8	0.552	0.0243
17.85	0.552	0.0248
17.9	0.552	0.02541
17.95	0.552	0.02612
18	0.552	0.02693
18.05	0.552	0.02782
18.1	0.552	0.02874
18.15	0.552	0.02964
18.2	0.552	0.03047
18.25	0.552	0.03114
18.3	0.552	0.03167
18.35	0.552	0.03202
18.4	0.552	0.03222
18.45	0.552	0.03221
18.5	0.552	0.03204
18.55	0.552	0.03174
18.6	0.552	0.03124
18.65	0.552	0.03053
18.7	0.552	0.02959
18.75	0.552	0.02838
18.8	0.552	0.02702
18.85	0.552	0.02539
18.9	0.552	0.02354
18.95	0.552	0.02153
19	0.552	0.01941
19.05	0.552	0.01729
19.1	0.552	0.01544
19.15	0.552	0.01418
19.2	0.552	0.01395
19.25	0.552	0.0149
19.3	0.552	0.0168
19.35	0.552	0.0192
19.4	0.552	0.02174
19.45	0.552	0.02389
19.5	0.552	0.02568
19.55	0.552	0.02672
19.6	0.552	0.02703
19.65	0.552	0.02673
19.7	0.552	0.02558
19.75	0.552	0.02382
19.8	0.552	0.02131
19.85	0.552	0.01825
19.9	0.552	0.01476
19.95	0.552	0.01065
20	0.552	0.00621
20.05	0.552	0.00186
20.1	0.552	0.00378
20.15	0.552	0.00872
20.2	0.552	0.01382
20.25	0.552	0.01882
20.3	0.552	0.02368
20.35	0.552	0.02828
20.4	0.552	0.03257
20.45	0.552	0.03622
20.5	0.552	0.03921
20.55	0.552	0.04164
20.6	0.552	0.04314
20.65	0.552	0.04395
20.7	0.552	0.04396
20.75	0.552	0.04339
20.8	0.552	0.0421
20.85	0.552	0.04032
20.9	0.552	0.03812
20.95	0.552	0.03559
21	0.552	0.03305
21.05	0.552	0.03085
21.1	0.552	0.02938
21.15	0.552	0.02908
21.2	0.552	0.03019
21.25	0.552	0.03259
21.3	0.552	0.03594
21.35	0.552	0.03984
21.4	0.552	0.04334
21.45	0.552	0.04653
21.5	0.552	0.04909
21.55	0.552	0.05073
21.6	0.552	0.05122
21.65	0.552	0.05075
21.7	0.552	0.04897
21.75	0.552	0.04671
21.8	0.552	0.04358
21.85	0.552	0.04001
21.9	0.552	0.03632
21.95	0.552	0.0324
22	0.552	0.02843
22.05	0.552	0.02441
22.1	0.552	0.02102
22.15	0.552	0.01782
22.2	0.552	0.01548
22.25	0.552	0.01378
22.3	0.552	0.01269
22.35	0.552	0.01229
22.4	0.552	0.01231
22.45	0.552	0.01242
22.5	0.552	0.01248
22.55	0.552	0.01227
22.6	0.552	0.01176
22.65	0.552	0.01141
22.7	0.552	0.01169
22.75	0.552	0.01287
22.8	0.552	0.01495
22.85	0.552	0.01767
22.9	0.552	0.02032
22.95	0.552	0.02314
-8	0.604	0.03391
-7.95	0.604	0.03628
-7.9	0.604	0.03826
-7.85	0.604	0.03999
-7.8	0.604	0.04114
-7.75	0.604	0.04243
-7.7	0.604	0.04297
-7.65	0.604	0.04326
-7.6	0.604	0.04329
-7.55	0.604	0.04296
-7.5	0.604	0.04273
-7.45	0.604	0.04256
-7.4	0.604	0.04217
-7.35	0.604	0.04132
-7.3	0.604	0.04089
-7.25	0.604	0.0408
-7.2	0.604	0.04099
-7.15	0.604	0.04155
-7.1	0.604	0.04105
-7.05	0.604	0.04029
-7	0.604	0.03872
-6.95	0.604	0.03661
-6.9	0.604	0.03532
-6.85	0.604	0.0342
-6.8	0.604	0.03341
-6.75	0.604	0.03299
-6.7	0.604	0.03321
-6.65	0.604	0.03395
-6.6	0.604	0.03496
-6.55	0.604	0.03617
-6.5	0.604	0.03766
-6.45	0.604	0.03863
-6.4	0.604	0.03954
-6.35	0.604	0.04021
-6.3	0.604	0.04021
-6.25	0.604	0.03955
-6.2	0.604	0.03816
-6.15	0.604	0.03617
-6.1	0.604	0.03384
-6.05	0.604	0.03081
-6	0.604	0.02775
-5.95	0.604	0.02473
-5.9	0.604	0.0223
-5.85	0.604	0.02029
-5.8	0.604	0.01878
-5.75	0.604	0.0176
-5.7	0.604	0.01652
-5.65	0.604	0.01604
-5.6	0.604	0.01635
-5.55	0.604	0.01675
-5.5	0.604	0.01715
-5.45	0.604	0.01825
-5.4	0.604	0.01976
-5.35	0.604	0.02159
-5.3	0.604	0.02327
-5.25	0.604	0.02456
-5.2	0.604	0.02588
-5.15	0.604	0.02695
-5.1	0.604	0.02838
-5.05	0.604	0.0304
-5	0.604	0.03165
-4.95	0.604	0.03153
-4.9	0.604	0.03142
-4.85	0.604	0.03112
-4.8	0.604	0.03003
-4.75	0.604	0.02978
-4.7	0.604	0.02915
-4.65	0.604	0.02893
-4.6	0.604	0.02875
-4.55	0.604	0.02931
-4.5	0.604	0.02952
-4.45	0.604	0.0294
-4.4	0.604	0.02944
-4.35	0.604	0.02939
-4.3	0.604	0.02944
-4.25	0.604	0.02978
-4.2	0.604	0.02993
-4.15	0.604	0.03013
-4.1	0.604	0.03035
-4.05	0.604	0.0307
-4	0.604	0.03116
-3.95	0.604	0.03182
-3.9	0.604	0.03272
-3.85	0.604	0.03301
-3.8	0.604	0.03382
-3.75	0.604	0.03419
-3.7	0.604	0.0344
-3.65	0.604	0.03522
-3.6	0.604	0.03475
-3.55	0.604	0.03346
-3.5	0.604	0.03206
-3.45	0.604	0.03141
-3.4	0.604	0.02922
-3.35	0.604	0.02777
-3.3	0.604	0.02541
-3.25	0.604	0.02243
-3.2	0.604	0.0195
-3.15	0.604	0.01686
-3.1	0.604	0.01364
-3.05	0.604	0.01195
-3	0.604	0.01187
-2.95	0.604	0.0105
-2.9	0.604	0.009
-2.85	0.604	0.00989
-2.8	0.604	0.01139
-2.75	0.604	0.01353
-2.7	0.604	0.01652
-2.65	0.604	0.01752
-2.6	0.604	0.01929
-2.55	0.604	0.02139
-2.5	0.604	0.02387
-2.45	0.604	0.02543
-2.4	0.604	0.02658
-2.35	0.604	0.02747
-2.3	0.604	0.02752
-2.25	0.604	0.02767
-2.2	0.604	0.02785
-2.15	0.604	0.02794
-2.1	0.604	0.02801
-2.05	0.604	0.02805
-2	0.604	0.02809
-1.95	0.604	0.02814
-1.9	0.604	0.02818
-1.85	0.604	0.02822
-1.8	0.604	0.02826
-1.75	0.604	0.02829
-1.7	0.604	0.02833
-1.65	0.604	0.02836
-1.6	0.604	0.0284
-1.55	0.604	0.02843
-1.5	0.604	0.02846
-1.45	0.604	0.02849
-1.4	0.604	0.02852
-1.35	0.604	0.02854
-1.3	0.604	0.02857
-1.25	0.604	0.02859
-1.2	0.604	0.02861
-1.15	0.604	0.02863
-1.1	0.604	0.02865
-1.05	0.604	0.02867
-1	0.604	0.02868
-0.95	0.604	0.0287
-0.9	0.604	0.02871
-0.85	0.604	0.02872
-0.8	0.604	0.02873
-0.75	0.604	0.02874
-0.7	0.604	0.02875
-0.65	0.604	0.02876
-0.6	0.604	0.02876
-0.55	0.604	0.02876
-0.5	0.604	0.02876
-0.45	0.604	0.02876
-0.4	0.604	0.02876
-0.35	0.604	0.02876
-0.3	0.604	0.02875
-0.25	0.604	0.02874
-0.2	0.604	0.02874
-0.15	0.604	0.02873
-0.1	0.604	0.02871
-0.05	0.604	0.0287
0	0.604	0.02869
0.05	0.604	0.02867
0.1	0.604	0.02865
0.15	0.604	0.02863
0.2	0.604	0.02861
0.25	0.604	0.02859
0.3	0.604	0.02856
0.35	0.604	0.02854
0.4	0.604	0.02851
0.45	0.604	0.02848
0.5	0.604	0.02845
0.55	0.604	0.02842
0.6	0.604	0.02838
0.65	0.604	0.02835
0.7	0.604	0.02831
0.75	0.604	0.02827
0.8	0.604	0.02823
0.85	0.604	0.02819
0.9	0.604	0.02815
0.95	0.604	0.0281
1	0.604	0.02805
1.05	0.604	0.02801
1.1	0.604	0.02796
1.15	0.604	0.0279
1.2	0.604	0.02785
1.25	0.604	0.02779
1.3	0.604	0.02774
1.35	0.604	0.02768
1.4	0.604	0.02762
1.45	0.604	0.02756
1.5	0.604	0.0275
1.55	0.604	0.02743
1.6	0.604	0.02736
1.65	0.604	0.0273
1.7	0.604	0.02723
1.75	0.604	0.02716
1.8	0.604	0.02708
1.85	0.604	0.02701
1.9	0.604	0.02694
1.95	0.604	0.02686
2	0.604	0.02678
2.05	0.604	0.0267
2.1	0.604	0.02662
2.15	0.604	0.02654
2.2	0.604	0.02645
2.25	0.604	0.02637
2.3	0.604	0.02628
2.35	0.604	0.02619
2.4	0.604	0.0261
2.45	0.604	0.02601
2.5	0.604	0.02591
2.55	0.604	0.02582
2.6	0.604	0.02572
2.65	0.604	0.02563
2.7	0.604	0.02553
2.75	0.604	0.02543
2.8	0.604	0.02533
2.85	0.604	0.02523
2.9	0.604	0.02512
2.95	0.604	0.02502
3	0.604	0.02491
3.05	0.604	0.0248
3.1	0.604	0.02469
3.15	0.604	0.02458
3.2	0.604	0.02447
3.25	0.604	0.02436
3.3	0.604	0.02425
3.35	0.604	0.02413
3.4	0.604	0.02402
3.45	0.604	0.0239
3.5	0.604	0.02378
3.55	0.604	0.02367
3.6	0.604	0.02355
3.65	0.604	0.02343
3.7	0.604	0.0233
3.75	0.604	0.02318
3.8	0.604	0.02306
3.85	0.604	0.02293
3.9	0.604	0.02281
3.95	0.604	0.02268
4	0.604	0.02256
4.05	0.604	0.02243
4.1	0.604	0.0223
4.15	0.604	0.02218
4.2	0.604	0.02205
4.25	0.604	0.02192
4.3	0.604	0.02179
4.35	0.604	0.02166
4.4	0.604	0.02153
4.45	0.604	0.0214
4.5	0.604	0.02127
4.55	0.604	0.02113
4.6	0.604	0.021
4.65	0.604	0.02087
4.7	0.604	0.02074
4.75	0.604	0.02061
4.8	0.604	0.02047
4.85	0.604	0.02034
4.9	0.604	0.02021
4.95	0.604	0.02008
5	0.604	0.01995
5.05	0.604	0.01981
5.1	0.604	0.01968
5.15	0.604	0.01955
5.2	0.604	0.01942
5.25	0.604	0.01929
5.3	0.604	0.01916
5.35	0.604	0.01903
5.4	0.604	0.01891
5.45	0.604	0.01878
5.5	0.604	0.01865
5.55	0.604	0.01853
5.6	0.604	0.0184
5.65	0.604	0.01828
5.7	0.604	0.01816
5.75	0.604	0.01803
5.8	0.604	0.01791
5.85	0.604	0.0178
5.9	0.604	0.01768
5.95	0.604	0.01756
6	0.604	0.01745
6.05	0.604	0.01734
6.1	0.604	0.01722
6.15	0.604	0.01712
6.2	0.604	0.01701
6.25	0.604	0.0169
6.3	0.604	0.0168
6.35	0.604	0.0167
6.4	0.604	0.0166
6.45	0.604	0.01651
6.5	0.604	0.01641
6.55	0.604	0.01632
6.6	0.604	0.01624
6.65	0.604	0.01615
6.7	0.604	0.01607
6.75	0.604	0.01599
6.8	0.604	0.01591
6.85	0.604	0.01584
6.9	0.604	0.01577
6.95	0.604	0.0157
7	0.604	0.01564
7.05	0.604	0.01558
7.1	0.604	0.01552
7.15	0.604	0.01547
7.2	0.604	0.01542
7.25	0.604	0.01537
7.3	0.604	0.01533
7.35	0.604	0.0153
7.4	0.604	0.01526
7.45	0.604	0.01523
7.5	0.604	0.01521
7.55	0.604	0.01518
7.6	0.604	0.01517
7.65	0.604	0.01515
7.7	0.604	0.01514
7.75	0.604	0.01514
7.8	0.604	0.01514
7.85	0.604	0.01514
7.9	0.604	0.01515
7.95	0.604	0.01516
8	0.604	0.01518
8.05	0.604	0.0152
8.1	0.604	0.01522
8.15	0.604	0.01525
8.2	0.604	0.01528
8.25	0.604	0.01532
8.3	0.604	0.01536
8.35	0.604	0.01541
8.4	0.604	0.01546
8.45	0.604	0.01551
8.5	0.604	0.01557
8.55	0.604	0.01563
8.6	0.604	0.0157
8.65	0.604	0.01577
8.7	0.604	0.01584
8.75	0.604	0.01592
8.8	0.604	0.016
8.85	0.604	0.01609
8.9	0.604	0.01617
8.95	0.604	0.01627
9	0.604	0.01636
9.05	0.604	0.01646
9.1	0.604	0.01656
9.15	0.604	0.01666
9.2	0.604	0.01677
9.25	0.604	0.01688
9.3	0.604	0.017
9.35	0.604	0.01711
9.4	0.604	0.01723
9.45	0.604	0.01735
9.5	0.604	0.01748
9.55	0.604	0.0176
9.6	0.604	0.01773
9.65	0.604	0.01786
9.7	0.604	0.018
9.75	0.604	0.01813
9.8	0.604	0.01827
9.85	0.604	0.01841
9.9	0.604	0.01855
9.95	0.604	0.01869
10	0.604	0.01884
10.05	0.604	0.01898
10.1	0.604	0.01913
10.15	0.604	0.01928
10.2	0.604	0.01943
10.25	0.604	0.01958
10.3	0.604	0.01974
10.35	0.604	0.01989
10.4	0.604	0.02005
10.45	0.604	0.0202
10.5	0.604	0.02036
10.55	0.604	0.02052
10.6	0.604	0.02068
10.65	0.604	0.02084
10.7	0.604	0.021
10.75	0.604	0.02116
10.8	0.604	0.02132
10.85	0.604	0.02148
10.9	0.604	0.02164
10.95	0.604	0.0218
11	0.604	0.02197
11.05	0.604	0.02213
11.1	0.604	0.02229
11.15	0.604	0.02246
11.2	0.604	0.02262
11.25	0.604	0.02278
11.3	0.604	0.02295
11.35	0.604	0.02311
11.4	0.604	0.02327
11.45	0.604	0.02344
11.5	0.604	0.0236
11.55	0.604	0.02376
11.6	0.604	0.02392
11.65	0.604	0.02408
11.7	0.604	0.02425
11.75	0.604	0.02441
11.8	0.604	0.02457
11.85	0.604	0.02473
11.9	0.604	0.02488
11.95	0.604	0.02504
12	0.604	0.0252
12.05	0.604	0.02536
12.1	0.604	0.02551
12.15	0.604	0.02567
12.2	0.604	0.02582
12.25	0.604	0.02598
12.3	0.604	0.02613
12.35	0.604	0.02628
12.4	0.604	0.02643
12.45	0.604	0.02658
12.5	0.604	0.02673
12.55	0.604	0.02688
12.6	0.604	0.02703
12.65	0.604	0.02717
12.7	0.604	0.02732
12.75	0.604	0.02746
12.8	0.604	0.0276
12.85	0.604	0.02774
12.9	0.604	0.02788
12.95	0.604	0.02802
13	0.604	0.02816
13.05	0.604	0.02829
13.1	0.604	0.02843
13.15	0.604	0.02856
13.2	0.604	0.02869
13.25	0.604	0.02882
13.3	0.604	0.02895
13.35	0.604	0.02908
13.4	0.604	0.02921
13.45	0.604	0.02933
13.5	0.604	0.02945
13.55	0.604	0.02957
13.6	0.604	0.02969
13.65	0.604	0.02981
13.7	0.604	0.02993
13.75	0.604	0.03004
13.8	0.604	0.03016
13.85	0.604	0.03027
13.9	0.604	0.03038
13.95	0.604	0.03049
14	0.604	0.03059
14.05	0.604	0.0307
14.1	0.604	0.0308
14.15	0.604	0.0309
14.2	0.604	0.031
14.25	0.604	0.0311
14.3	0.604	0.0312
14.35	0.604	0.03129
14.4	0.604	0.03138
14.45	0.604	0.03147
14.5	0.604	0.03156
14.55	0.604	0.03165
14.6	0.604	0.03174
14.65	0.604	0.03182
14.7	0.604	0.0319
14.75	0.604	0.03198
14.8	0.604	0.03206
14.85	0.604	0.03213
14.9	0.604	0.03221
14.95	0.604	0.03228
15	0.604	0.03235
15.05	0.604	0.03242
15.1	0.604	0.03249
15.15	0.604	0.03255
15.2	0.604	0.03261
15.25	0.604	0.03267
15.3	0.604	0.03273
15.35	0.604	0.03279
15.4	0.604	0.03284
15.45	0.604	0.0329
15.5	0.604	0.03295
15.55	0.604	0.033
15.6	0.604	0.03305
15.65	0.604	0.03309
15.7	0.604	0.03313
15.75	0.604	0.03318
15.8	0.604	0.03321
15.85	0.604	0.03325
15.9	0.604	0.03329
15.95	0.604	0.03332
16	0.604	0.03335
16.05	0.604	0.03338
16.1	0.604	0.03341
16.15	0.604	0.03344
16.2	0.604	0.03346
16.25	0.604	0.03348
16.3	0.604	0.0335
16.35	0.604	0.03352
16.4	0.604	0.03354
16.45	0.604	0.03355
16.5	0.604	0.03356
16.55	0.604	0.03357
16.6	0.604	0.03358
16.65	0.604	0.03359
16.7	0.604	0.03359
16.75	0.604	0.0336
16.8	0.604	0.0336
16.85	0.604	0.03359
16.9	0.604	0.03359
16.95	0.604	0.03359
17	0.604	0.03358
17.05	0.604	0.03357
17.1	0.604	0.03356
17.15	0.604	0.03354
17.2	0.604	0.03352
17.25	0.604	0.03347
17.3	0.604	0.03339
17.35	0.604	0.03327
17.4	0.604	0.0331
17.45	0.604	0.03288
17.5	0.604	0.03261
17.55	0.604	0.03228
17.6	0.604	0.03192
17.65	0.604	0.03151
17.7	0.604	0.03104
17.75	0.604	0.03053
17.8	0.604	0.02996
17.85	0.604	0.02934
17.9	0.604	0.02869
17.95	0.604	0.02804
18	0.604	0.02741
18.05	0.604	0.02681
18.1	0.604	0.02628
18.15	0.604	0.02586
18.2	0.604	0.02553
18.25	0.604	0.02533
18.3	0.604	0.02522
18.35	0.604	0.02519
18.4	0.604	0.02519
18.45	0.604	0.02523
18.5	0.604	0.02528
18.55	0.604	0.02531
18.6	0.604	0.02533
18.65	0.604	0.0253
18.7	0.604	0.02523
18.75	0.604	0.02508
18.8	0.604	0.02488
18.85	0.604	0.02459
18.9	0.604	0.02423
18.95	0.604	0.02381
19	0.604	0.02335
19.05	0.604	0.02286
19.1	0.604	0.0224
19.15	0.604	0.02201
19.2	0.604	0.02178
19.25	0.604	0.02171
19.3	0.604	0.02182
19.35	0.604	0.02206
19.4	0.604	0.02238
19.45	0.604	0.02263
19.5	0.604	0.02279
19.55	0.604	0.02277
19.6	0.604	0.02259
19.65	0.604	0.02231
19.7	0.604	0.02202
19.75	0.604	0.02185
19.8	0.604	0.02199
19.85	0.604	0.02258
19.9	0.604	0.0237
19.95	0.604	0.02551
20	0.604	0.0279
20.05	0.604	0.03075
20.1	0.604	0.03399
20.15	0.604	0.0375
20.2	0.604	0.04118
20.25	0.604	0.04484
20.3	0.604	0.04844
20.35	0.604	0.05186
20.4	0.604	0.05505
20.45	0.604	0.05772
20.5	0.604	0.05987
20.55	0.604	0.06157
20.6	0.604	0.06253
20.65	0.604	0.06295
20.7	0.604	0.06272
20.75	0.604	0.06204
20.8	0.604	0.06079
20.85	0.604	0.05916
20.9	0.604	0.05718
20.95	0.604	0.0549
21	0.604	0.0525
21.05	0.604	0.05016
21.1	0.604	0.04804
21.15	0.604	0.04636
21.2	0.604	0.0453
21.25	0.604	0.04497
21.3	0.604	0.04537
21.35	0.604	0.0464
21.4	0.604	0.04764
21.45	0.604	0.04898
21.5	0.604	0.05017
21.55	0.604	0.05094
21.6	0.604	0.05107
21.65	0.604	0.0506
21.7	0.604	0.04928
21.75	0.604	0.04762
21.8	0.604	0.04534
21.85	0.604	0.04272
21.9	0.604	0.03996
21.95	0.604	0.03699
22	0.604	0.03391
22.05	0.604	0.03069
22.1	0.604	0.02781
22.15	0.604	0.02486
22.2	0.604	0.02238
22.25	0.604	0.0201
22.3	0.604	0.01792
22.35	0.604	0.01606
22.4	0.604	0.01497
22.45	0.604	0.01426
22.5	0.604	0.01395
22.55	0.604	0.01436
22.6	0.604	0.01574
22.65	0.604	0.01786
22.7	0.604	0.02016
22.75	0.604	0.02286
22.8	0.604	0.02577
22.85	0.604	0.02874
22.9	0.604	0.03128
22.95	0.604	0.0338
-8	0.656	0.03722
-7.95	0.656	0.0394
-7.9	0.656	0.0412
-7.85	0.656	0.04277
-7.8	0.656	0.04385
-7.75	0.656	0.04503
-7.7	0.656	0.04562
-7.65	0.656	0.04602
-7.6	0.656	0.04621
-7.55	0.656	0.04615
-7.5	0.656	0.04617
-7.45	0.656	0.04624
-7.4	0.656	0.04615
-7.35	0.656	0.04577
-7.3	0.656	0.04569
-7.25	0.656	0.04585
-7.2	0.656	0.0462
-7.15	0.656	0.04679
-7.1	0.656	0.04674
-7.05	0.656	0.04656
-7	0.656	0.04598
-6.95	0.656	0.04521
-6.9	0.656	0.04495
-6.85	0.656	0.04486
-6.8	0.656	0.04502
-6.75	0.656	0.04549
-6.7	0.656	0.04634
-6.65	0.656	0.0474
-6.6	0.656	0.04856
-6.55	0.656	0.04982
-6.5	0.656	0.05126
-6.45	0.656	0.05227
-6.4	0.656	0.05322
-6.35	0.656	0.05399
-6.3	0.656	0.05423
-6.25	0.656	0.05396
-6.2	0.656	0.05309
-6.15	0.656	0.05172
-6.1	0.656	0.05004
-6.05	0.656	0.04773
-6	0.656	0.04532
-5.95	0.656	0.04285
-5.9	0.656	0.04083
-5.85	0.656	0.03913
-5.8	0.656	0.0379
-5.75	0.656	0.03697
-5.7	0.656	0.03615
-5.65	0.656	0.03592
-5.6	0.656	0.03643
-5.55	0.656	0.03701
-5.5	0.656	0.03758
-5.45	0.656	0.03867
-5.4	0.656	0.04003
-5.35	0.656	0.04157
-5.3	0.656	0.04296
-5.25	0.656	0.04407
-5.2	0.656	0.04516
-5.15	0.656	0.04608
-5.1	0.656	0.04718
-5.05	0.656	0.0486
-5	0.656	0.04956
-4.95	0.656	0.04978
-4.9	0.656	0.05002
-4.85	0.656	0.05018
-4.8	0.656	0.05005
-4.75	0.656	0.05029
-4.7	0.656	0.05043
-4.65	0.656	0.05073
-4.6	0.656	0.05106
-4.55	0.656	0.05149
-4.5	0.656	0.05189
-4.45	0.656	0.05232
-4.4	0.656	0.05276
-4.35	0.656	0.0533
-4.3	0.656	0.05384
-4.25	0.656	0.05402
-4.2	0.656	0.05454
-4.15	0.656	0.05485
-4.1	0.656	0.05562
-4.05	0.656	0.05659
-4	0.656	0.05757
-3.95	0.656	0.05877
-3.9	0.656	0.06016
-3.85	0.656	0.06069
-3.8	0.656	0.06181
-3.75	0.656	0.06242
-3.7	0.656	0.06286
-3.65	0.656	0.06389
-3.6	0.656	0.06369
-3.55	0.656	0.06275
-3.5	0.656	0.06172
-3.45	0.656	0.0614
-3.4	0.656	0.05975
-3.35	0.656	0.05879
-3.3	0.656	0.05711
-3.25	0.656	0.05498
-3.2	0.656	0.05297
-3.15	0.656	0.05128
-3.1	0.656	0.04926
-3.05	0.656	0.04844
-3	0.656	0.04874
-2.95	0.656	0.04829
-2.9	0.656	0.04786
-2.85	0.656	0.04861
-2.8	0.656	0.04956
-2.75	0.656	0.05069
-2.7	0.656	0.05204
-2.65	0.656	0.05266
-2.6	0.656	0.05346
-2.55	0.656	0.05428
-2.5	0.656	0.05512
-2.45	0.656	0.0557
-2.4	0.656	0.05615
-2.35	0.656	0.05652
-2.3	0.656	0.05679
-2.25	0.656	0.05706
-2.2	0.656	0.05732
-2.15	0.656	0.05758
-2.1	0.656	0.05785
-2.05	0.656	0.05811
-2	0.656	0.05838
-1.95	0.656	0.05864
-1.9	0.656	0.0589
-1.85	0.656	0.05917
-1.8	0.656	0.05943
-1.75	0.656	0.05969
-1.7	0.656	0.05995
-1.65	0.656	0.0602
-1.6	0.656	0.06046
-1.55	0.656	0.06072
-1.5	0.656	0.06097
-1.45	0.656	0.06122
-1.4	0.656	0.06147
-1.35	0.656	0.06173
-1.3	0.656	0.06198
-1.25	0.656	0.06222
-1.2	0.656	0.06247
-1.15	0.656	0.06272
[truncated: 40,782 more rows]

## Sheet: Figure 2f
WT analysis of Pt1/ND@G
k	R	value
-8	0.5	0.03419
-7.95	0.5	0.03484
-7.9	0.5	0.03619
-7.85	0.5	0.03546
-7.8	0.5	0.03482
-7.75	0.5	0.03093
-7.7	0.5	0.02856
-7.65	0.5	0.0242
-7.6	0.5	0.01866
-7.55	0.5	0.01472
-7.5	0.5	0.00986
-7.45	0.5	0.00622
-7.4	0.5	0.00516
-7.35	0.5	0.00639
-7.3	0.5	0.00778
-7.25	0.5	0.0099
-7.2	0.5	0.01099
-7.15	0.5	0.0129
-7.1	0.5	0.01641
-7.05	0.5	0.01743
-7	0.5	0.0178
-6.95	0.5	0.01792
-6.9	0.5	0.01557
-6.85	0.5	0.01145
-6.8	0.5	0.00981
-6.75	0.5	0.00857
-6.7	0.5	0.00672
-6.65	0.5	0.0045
-6.6	0.5	0.00347
-6.55	0.5	0.0029
-6.5	0.5	0.00352
-6.45	0.5	0.00439
-6.4	0.5	0.0066
-6.35	0.5	0.00917
-6.3	0.5	0.00818
-6.25	0.5	0.00669
-6.2	0.5	0.00444
-6.15	0.5	0.00348
-6.1	0.5	0.00154
-6.05	0.5	0.00411
-6	0.5	0.0037
-5.95	0.5	0.00232
-5.9	0.5	0.00813
-5.85	0.5	0.01315
-5.8	0.5	0.01094
-5.75	0.5	0.0178
-5.7	0.5	0.01856
-5.65	0.5	0.01919
-5.6	0.5	0.01849
-5.55	0.5	0.01653
-5.5	0.5	0.01348
-5.45	0.5	0.01396
-5.4	0.5	0.0095
-5.35	0.5	0.0102
-5.3	0.5	0.00937
-5.25	0.5	0.00927
-5.2	0.5	0.01026
-5.15	0.5	0.01292
-5.1	0.5	0.01532
-5.05	0.5	0.02046
-5	0.5	0.02226
-4.95	0.5	0.01939
-4.9	0.5	0.01733
-4.85	0.5	0.02147
-4.8	0.5	0.02152
-4.75	0.5	0.01764
-4.7	0.5	0.01576
-4.65	0.5	0.01574
-4.6	0.5	0.01263
-4.55	0.5	0.01208
-4.5	0.5	0.01042
-4.45	0.5	0.01132
-4.4	0.5	0.00976
-4.35	0.5	0.0098
-4.3	0.5	0.00913
-4.25	0.5	0.00501
-4.2	0.5	0.00418
-4.15	0.5	0.00824
-4.1	0.5	0.00475
-4.05	0.5	0.00479
-4	0.5	0.00564
-3.95	0.5	0.00508
-3.9	0.5	0.00587
-3.85	0.5	0.00543
-3.8	0.5	0.00571
-3.75	0.5	0.00674
-3.7	0.5	0.01691
-3.65	0.5	0.01369
-3.6	0.5	0.00935
-3.55	0.5	0.00922
-3.5	0.5	0.00969
-3.45	0.5	0.00917
-3.4	0.5	0.01134
-3.35	0.5	0.00925
-3.3	0.5	0.00887
-3.25	0.5	0.0083
-3.2	0.5	0.00951
-3.15	0.5	0.00932
-3.1	0.5	0.01162
-3.05	0.5	0.01141
-3	0.5	0.01391
-2.95	0.5	0.0125
-2.9	0.5	0.01594
-2.85	0.5	0.00533
-2.8	0.5	0.00494
-2.75	0.5	0.00514
-2.7	0.5	0.00524
-2.65	0.5	0.00642
-2.6	0.5	0.00481
-2.55	0.5	0.00536
-2.5	0.5	0.00686
-2.45	0.5	0.00528
-2.4	0.5	0.00664
-2.35	0.5	0.00616
-2.3	0.5	0.00647
-2.25	0.5	0.00587
-2.2	0.5	0.00603
-2.15	0.5	0.00579
-2.1	0.5	0.00571
-2.05	0.5	0.00569
-2	0.5	0.00569
-1.95	0.5	0.00569
-1.9	0.5	0.00569
-1.85	0.5	0.00568
-1.8	0.5	0.00568
-1.75	0.5	0.00568
-1.7	0.5	0.00568
-1.65	0.5	0.00568
-1.6	0.5	0.00567
-1.55	0.5	0.00567
-1.5	0.5	0.00567
-1.45	0.5	0.00567
-1.4	0.5	0.00567
-1.35	0.5	0.00567
-1.3	0.5	0.00567
-1.25	0.5	0.00566
-1.2	0.5	0.00566
-1.15	0.5	0.00566
-1.1	0.5	0.00566
-1.05	0.5	0.00566
-1	0.5	0.00566
-0.95	0.5	0.00566
-0.9	0.5	0.00566
-0.85	0.5	0.00566
-0.8	0.5	0.00566
-0.75	0.5	0.00566
-0.7	0.5	0.00566
-0.65	0.5	0.00566
-0.6	0.5	0.00566
-0.55	0.5	0.00566
-0.5	0.5	0.00566
-0.45	0.5	0.00566
-0.4	0.5	0.00566
-0.35	0.5	0.00567
-0.3	0.5	0.00567
-0.25	0.5	0.00567
-0.2	0.5	0.00567
-0.15	0.5	0.00567
-0.1	0.5	0.00567
-0.05	0.5	0.00568
0	0.5	0.00568
0.05	0.5	0.00568
0.1	0.5	0.00568
0.15	0.5	0.00569
0.2	0.5	0.00569
0.25	0.5	0.00569
0.3	0.5	0.0057
0.35	0.5	0.0057
0.4	0.5	0.00571
0.45	0.5	0.00571
0.5	0.5	0.00571
0.55	0.5	0.00572
0.6	0.5	0.00572
0.65	0.5	0.00573
0.7	0.5	0.00573
0.75	0.5	0.00574
0.8	0.5	0.00575
0.85	0.5	0.00575
0.9	0.5	0.00576
0.95	0.5	0.00576
1	0.5	0.00577
1.05	0.5	0.00578
1.1	0.5	0.00578
1.15	0.5	0.00579
1.2	0.5	0.0058
1.25	0.5	0.00581
1.3	0.5	0.00581
1.35	0.5	0.00582
1.4	0.5	0.00583
1.45	0.5	0.00584
1.5	0.5	0.00585
1.55	0.5	0.00586
1.6	0.5	0.00587
1.65	0.5	0.00588
1.7	0.5	0.00588
1.75	0.5	0.00589
1.8	0.5	0.0059
1.85	0.5	0.00591
1.9	0.5	0.00592
1.95	0.5	0.00594
2	0.5	0.00595
2.05	0.5	0.00596
2.1	0.5	0.00597
2.15	0.5	0.00598
2.2	0.5	0.00599
2.25	0.5	0.006
2.3	0.5	0.00601
2.35	0.5	0.00603
2.4	0.5	0.00604
2.45	0.5	0.00605
2.5	0.5	0.00606
2.55	0.5	0.00608
2.6	0.5	0.00609
2.65	0.5	0.0061
2.7	0.5	0.00612
2.75	0.5	0.00613
2.8	0.5	0.00614
2.85	0.5	0.00616
2.9	0.5	0.00617
2.95	0.5	0.00618
3	0.5	0.0062
3.05	0.5	0.00621
3.1	0.5	0.00623
3.15	0.5	0.00624
3.2	0.5	0.00626
3.25	0.5	0.00627
3.3	0.5	0.00629
3.35	0.5	0.0063
3.4	0.5	0.00632
3.45	0.5	0.00633
3.5	0.5	0.00635
3.55	0.5	0.00636
3.6	0.5	0.00638
3.65	0.5	0.00639
3.7	0.5	0.00641
3.75	0.5	0.00643
3.8	0.5	0.00644
3.85	0.5	0.00646
3.9	0.5	0.00647
3.95	0.5	0.00649
4	0.5	0.00651
4.05	0.5	0.00652
4.1	0.5	0.00654
4.15	0.5	0.00655
4.2	0.5	0.00657
4.25	0.5	0.00659
4.3	0.5	0.0066
4.35	0.5	0.00662
4.4	0.5	0.00664
4.45	0.5	0.00665
4.5	0.5	0.00667
4.55	0.5	0.00669
4.6	0.5	0.0067
4.65	0.5	0.00672
4.7	0.5	0.00674
4.75	0.5	0.00675
4.8	0.5	0.00677
4.85	0.5	0.00679
4.9	0.5	0.0068
4.95	0.5	0.00682
5	0.5	0.00684
5.05	0.5	0.00686
5.1	0.5	0.00687
5.15	0.5	0.00689
5.2	0.5	0.00691
5.25	0.5	0.00692
5.3	0.5	0.00694
5.35	0.5	0.00696
5.4	0.5	0.00697
5.45	0.5	0.00699
5.5	0.5	0.007
5.55	0.5	0.00702
5.6	0.5	0.00704
5.65	0.5	0.00705
5.7	0.5	0.00707
5.75	0.5	0.00708
5.8	0.5	0.0071
5.85	0.5	0.00712
5.9	0.5	0.00713
5.95	0.5	0.00715
6	0.5	0.00716
6.05	0.5	0.00718
6.1	0.5	0.00719
6.15	0.5	0.00721
6.2	0.5	0.00722
6.25	0.5	0.00724
6.3	0.5	0.00725
6.35	0.5	0.00727
6.4	0.5	0.00728
6.45	0.5	0.0073
6.5	0.5	0.00731
6.55	0.5	0.00733
6.6	0.5	0.00734
6.65	0.5	0.00735
6.7	0.5	0.00737
6.75	0.5	0.00738
6.8	0.5	0.00739
6.85	0.5	0.00741
6.9	0.5	0.00742
6.95	0.5	0.00743
7	0.5	0.00745
7.05	0.5	0.00746
7.1	0.5	0.00747
7.15	0.5	0.00748
7.2	0.5	0.0075
7.25	0.5	0.00751
7.3	0.5	0.00752
7.35	0.5	0.00753
7.4	0.5	0.00754
7.45	0.5	0.00756
7.5	0.5	0.00757
7.55	0.5	0.00758
7.6	0.5	0.00759
7.65	0.5	0.0076
7.7	0.5	0.00761
7.75	0.5	0.00762
7.8	0.5	0.00763
7.85	0.5	0.00764
7.9	0.5	0.00765
7.95	0.5	0.00766
8	0.5	0.00767
8.05	0.5	0.00767
8.1	0.5	0.00768
8.15	0.5	0.00769
8.2	0.5	0.0077
8.25	0.5	0.00771
8.3	0.5	0.00771
8.35	0.5	0.00772
8.4	0.5	0.00773
8.45	0.5	0.00774
8.5	0.5	0.00774
8.55	0.5	0.00775
8.6	0.5	0.00776
8.65	0.5	0.00776
8.7	0.5	0.00777
8.75	0.5	0.00777
8.8	0.5	0.00778
8.85	0.5	0.00778
8.9	0.5	0.00779
8.95	0.5	0.00779
9	0.5	0.0078
9.05	0.5	0.0078
9.1	0.5	0.0078
9.15	0.5	0.00781
9.2	0.5	0.00781
9.25	0.5	0.00781
9.3	0.5	0.00782
9.35	0.5	0.00782
9.4	0.5	0.00782
9.45	0.5	0.00782
9.5	0.5	0.00783
9.55	0.5	0.00783
9.6	0.5	0.00783
9.65	0.5	0.00783
9.7	0.5	0.00783
9.75	0.5	0.00783
9.8	0.5	0.00783
9.85	0.5	0.00783
9.9	0.5	0.00783
9.95	0.5	0.00783
10	0.5	0.00783
10.05	0.5	0.00783
10.1	0.5	0.00783
10.15	0.5	0.00782
10.2	0.5	0.00782
10.25	0.5	0.00782
10.3	0.5	0.00782
10.35	0.5	0.00782
10.4	0.5	0.00781
10.45	0.5	0.00781
10.5	0.5	0.00781
10.55	0.5	0.0078
10.6	0.5	0.0078
10.65	0.5	0.00779
10.7	0.5	0.00779
10.75	0.5	0.00778
10.8	0.5	0.00778
10.85	0.5	0.00777
10.9	0.5	0.00777
10.95	0.5	0.00776
11	0.5	0.00776
11.05	0.5	0.00775
11.1	0.5	0.00774
11.15	0.5	0.00774
11.2	0.5	0.00773
11.25	0.5	0.00772
11.3	0.5	0.00771
11.35	0.5	0.00771
11.4	0.5	0.0077
11.45	0.5	0.00769
11.5	0.5	0.00768
11.55	0.5	0.00767
11.6	0.5	0.00766
11.65	0.5	0.00765
11.7	0.5	0.00764
11.75	0.5	0.00763
11.8	0.5	0.00762
11.85	0.5	0.00761
11.9	0.5	0.0076
11.95	0.5	0.00759
12	0.5	0.00758
12.05	0.5	0.00757
12.1	0.5	0.00756
12.15	0.5	0.00755
12.2	0.5	0.00753
12.25	0.5	0.00752
12.3	0.5	0.00751
12.35	0.5	0.0075
12.4	0.5	0.00748
12.45	0.5	0.00747
12.5	0.5	0.00746
12.55	0.5	0.00744
12.6	0.5	0.00743
12.65	0.5	0.00741
12.7	0.5	0.0074
12.75	0.5	0.00739
12.8	0.5	0.00737
12.85	0.5	0.00736
12.9	0.5	0.00734
12.95	0.5	0.00732
13	0.5	0.00731
13.05	0.5	0.00729
13.1	0.5	0.00728
13.15	0.5	0.00726
13.2	0.5	0.00724
13.25	0.5	0.00723
13.3	0.5	0.00721
13.35	0.5	0.00719
13.4	0.5	0.00718
13.45	0.5	0.00716
13.5	0.5	0.00714
13.55	0.5	0.00712
13.6	0.5	0.0071
13.65	0.5	0.00709
13.7	0.5	0.00707
13.75	0.5	0.00705
13.8	0.5	0.00703
13.85	0.5	0.00701
13.9	0.5	0.00699
13.95	0.5	0.00697
14	0.5	0.00695
14.05	0.5	0.00693
14.1	0.5	0.00691
14.15	0.5	0.00689
14.2	0.5	0.00687
14.25	0.5	0.00685
14.3	0.5	0.00683
14.35	0.5	0.00681
14.4	0.5	0.00679
14.45	0.5	0.00677
14.5	0.5	0.00675
14.55	0.5	0.00672
14.6	0.5	0.0067
14.65	0.5	0.00668
14.7	0.5	0.00666
14.75	0.5	0.00664
14.8	0.5	0.00662
14.85	0.5	0.00659
14.9	0.5	0.00657
14.95	0.5	0.00655
15	0.5	0.00653
15.05	0.5	0.0065
15.1	0.5	0.00648
15.15	0.5	0.00646
15.2	0.5	0.00643
15.25	0.5	0.00641
15.3	0.5	0.00639
15.35	0.5	0.00636
15.4	0.5	0.00634
15.45	0.5	0.00632
15.5	0.5	0.00629
15.55	0.5	0.00627
15.6	0.5	0.00624
15.65	0.5	0.00622
15.7	0.5	0.00619
15.75	0.5	0.00617
15.8	0.5	0.00615
15.85	0.5	0.00612
15.9	0.5	0.0061
15.95	0.5	0.00607
16	0.5	0.00605
16.05	0.5	0.00602
16.1	0.5	0.006
16.15	0.5	0.00597
16.2	0.5	0.00595
16.25	0.5	0.00592
16.3	0.5	0.0059
16.35	0.5	0.00587
16.4	0.5	0.00584
16.45	0.5	0.00582
16.5	0.5	0.00579
16.55	0.5	0.00577
16.6	0.5	0.00574
16.65	0.5	0.00572
16.7	0.5	0.00569
16.75	0.5	0.00566
16.8	0.5	0.00564
16.85	0.5	0.00561
16.9	0.5	0.00559
16.95	0.5	0.00556
17	0.5	0.00553
17.05	0.5	0.00551
17.1	0.5	0.00548
17.15	0.5	0.00546
17.2	0.5	0.00543
17.25	0.5	0.0054
17.3	0.5	0.00536
17.35	0.5	0.00531
17.4	0.5	0.00521
17.45	0.5	0.00507
17.5	0.5	0.00486
17.55	0.5	0.00454
17.6	0.5	0.00408
17.65	0.5	0.00351
17.7	0.5	0.0028
17.75	0.5	0.00191
17.8	0.5	0.00108
17.85	0.5	0.00127
17.9	0.5	0.00251
17.95	0.5	0.00405
18	0.5	0.0056
18.05	0.5	0.00719
18.1	0.5	0.00874
18.15	0.5	0.0102
18.2	0.5	0.01163
18.25	0.5	0.01289
18.3	0.5	0.01417
18.35	0.5	0.01517
18.4	0.5	0.01601
18.45	0.5	0.0164
18.5	0.5	0.01654
18.55	0.5	0.01653
18.6	0.5	0.01617
18.65	0.5	0.01544
18.7	0.5	0.01443
18.75	0.5	0.01322
18.8	0.5	0.01175
18.85	0.5	0.01037
18.9	0.5	0.0092
18.95	0.5	0.00914
19	0.5	0.01061
19.05	0.5	0.01348
19.1	0.5	0.01727
19.15	0.5	0.02181
19.2	0.5	0.02661
19.25	0.5	0.03136
19.3	0.5	0.03601
19.35	0.5	0.04016
19.4	0.5	0.04404
19.45	0.5	0.04693
19.5	0.5	0.04916
19.55	0.5	0.05015
19.6	0.5	0.05006
19.65	0.5	0.04914
19.7	0.5	0.04722
19.75	0.5	0.04433
19.8	0.5	0.04081
19.85	0.5	0.03668
19.9	0.5	0.0324
19.95	0.5	0.02832
20	0.5	0.02508
20.05	0.5	0.02359
20.1	0.5	0.02416
20.15	0.5	0.02642
20.2	0.5	0.02992
20.25	0.5	0.03449
20.3	0.5	0.03882
20.35	0.5	0.04306
20.4	0.5	0.04679
20.45	0.5	0.05026
20.5	0.5	0.0534
20.55	0.5	0.05518
20.6	0.5	0.05589
20.65	0.5	0.055
20.7	0.5	0.05336
20.75	0.5	0.05044
20.8	0.5	0.04685
20.85	0.5	0.04152
20.9	0.5	0.03546
20.95	0.5	0.0295
21	0.5	0.02251
21.05	0.5	0.01706
21.1	0.5	0.01452
21.15	0.5	0.01529
21.2	0.5	0.01829
21.25	0.5	0.02175
21.3	0.5	0.02472
21.35	0.5	0.0263
21.4	0.5	0.02692
21.45	0.5	0.02655
21.5	0.5	0.02414
21.55	0.5	0.02163
21.6	0.5	0.01689
21.65	0.5	0.01257
21.7	0.5	0.00914
21.75	0.5	0.00459
21.8	0.5	0.00356
21.85	0.5	0.00641
21.9	0.5	0.00956
21.95	0.5	0.01371
22	0.5	0.01678
22.05	0.5	0.01835
22.1	0.5	0.02157
22.15	0.5	0.02298
22.2	0.5	0.02397
22.25	0.5	0.02366
22.3	0.5	0.02227
22.35	0.5	0.02128
22.4	0.5	0.01875
22.45	0.5	0.01558
22.5	0.5	0.01317
22.55	0.5	0.01274
22.6	0.5	0.01365
22.65	0.5	0.01622
22.7	0.5	0.02128
22.75	0.5	0.02661
22.8	0.5	0.03216
22.85	0.5	0.03787
22.9	0.5	0.03968
22.95	0.5	0.04201
-8	0.552	0.0355
-7.95	0.552	0.03611
-7.9	0.552	0.03727
-7.85	0.552	0.03681
-7.8	0.552	0.03643
-7.75	0.552	0.03347
-7.7	0.552	0.03169
-7.65	0.552	0.02829
-7.6	0.552	0.0239
-7.55	0.552	0.02074
-7.5	0.552	0.01662
-7.45	0.552	0.01299
-7.4	0.552	0.00867
-7.35	0.552	0.00699
-7.3	0.552	0.00574
-7.25	0.552	0.00427
-7.2	0.552	0.00381
-7.15	0.552	0.00346
-7.1	0.552	0.00454
-7.05	0.552	0.00517
-7	0.552	0.00543
-6.95	0.552	0.00554
-6.9	0.552	0.00411
-6.85	0.552	0.00297
-6.8	0.552	0.00343
-6.75	0.552	0.00403
-6.7	0.552	0.00514
-6.65	0.552	0.00678
-6.6	0.552	0.00777
-6.55	0.552	0.00984
-6.5	0.552	0.01078
-6.45	0.552	0.01165
-6.4	0.552	0.01344
-6.35	0.552	0.01537
-6.3	0.552	0.01473
-6.25	0.552	0.0138
-6.2	0.552	0.01253
-6.15	0.552	0.01211
-6.1	0.552	0.01137
-6.05	0.552	0.01051
-6	0.552	0.01057
-5.95	0.552	0.0106
-5.9	0.552	0.01184
-5.85	0.552	0.01435
-5.8	0.552	0.01316
-5.75	0.552	0.01764
-5.7	0.552	0.01825
-5.65	0.552	0.01879
-5.6	0.552	0.0183
-5.55	0.552	0.01676
-5.5	0.552	0.01417
-5.45	0.552	0.01464
-5.4	0.552	0.00968
-5.35	0.552	0.01067
-5.3	0.552	0.00912
-5.25	0.552	0.00516
-5.2	0.552	0.00338
-5.15	0.552	0.000911
-5.1	0.552	0.00242
-5.05	0.552	0.00684
-5	0.552	0.0083
-4.95	0.552	0.00589
-4.9	0.552	0.00421
-4.85	0.552	0.00737
-4.8	0.552	0.00736
-4.75	0.552	0.0045
-4.7	0.552	0.00336
-4.65	0.552	0.00329
-4.6	0.552	0.0029
-4.55	0.552	0.00303
-4.5	0.552	0.00389
-4.45	0.552	0.0033
-4.4	0.552	0.00434
-4.35	0.552	0.00429
-4.3	0.552	0.00481
-4.25	0.552	0.0087
-4.2	0.552	0.00988
-4.15	0.552	0.00531
-4.1	0.552	0.00923
-4.05	0.552	0.00912
-4	0.552	0.00783
-3.95	0.552	0.00866
-3.9	0.552	0.00747
-3.85	0.552	0.00809
-3.8	0.552	0.01214
-3.75	0.552	0.00636
-3.7	0.552	0.00623
-3.65	0.552	0.00448
-3.6	0.552	0.00435
-3.55	0.552	0.00442
-3.5	0.552	0.00426
-3.45	0.552	0.00444
-3.4	0.552	0.00453
-3.35	0.552	0.00432
-3.3	0.552	0.00791
-3.25	0.552	0.00508
-3.2	0.552	0.0082
-3.15	0.552	0.00793
-3.1	0.552	0.01012
-3.05	0.552	0.0099
-3	0.552	0.01183
-2.95	0.552	0.01076
-2.9	0.552	0.01315
-2.85	0.552	0.00779
-2.8	0.552	0.0081
-2.75	0.552	0.00781
-2.7	0.552	0.00773
-2.65	0.552	0.00733
-2.6	0.552	0.00811
-2.55	0.552	0.00764
-2.5	0.552	0.00695
-2.45	0.552	0.00769
-2.4	0.552	0.00692
-2.35	0.552	0.00713
-2.3	0.552	0.00694
-2.25	0.552	0.00727
-2.2	0.552	0.00714
-2.15	0.552	0.00728
-2.1	0.552	0.00732
-2.05	0.552	0.00731
-2	0.552	0.00729
-1.95	0.552	0.00727
-1.9	0.552	0.00725
-1.85	0.552	0.00723
-1.8	0.552	0.00721
-1.75	0.552	0.00719
-1.7	0.552	0.00717
-1.65	0.552	0.00715
-1.6	0.552	0.00713
-1.55	0.552	0.00711
-1.5	0.552	0.00709
-1.45	0.552	0.00707
-1.4	0.552	0.00706
-1.35	0.552	0.00704
-1.3	0.552	0.00702
-1.25	0.552	0.007
-1.2	0.552	0.00698
-1.15	0.552	0.00696
-1.1	0.552	0.00694
-1.05	0.552	0.00692
-1	0.552	0.00691
-0.95	0.552	0.00689
-0.9	0.552	0.00687
-0.85	0.552	0.00685
-0.8	0.552	0.00684
-0.75	0.552	0.00682
-0.7	0.552	0.0068
-0.65	0.552	0.00679
-0.6	0.552	0.00677
-0.55	0.552	0.00676
-0.5	0.552	0.00674
-0.45	0.552	0.00673
-0.4	0.552	0.00671
-0.35	0.552	0.0067
-0.3	0.552	0.00669
-0.25	0.552	0.00667
-0.2	0.552	0.00666
-0.15	0.552	0.00665
-0.1	0.552	0.00664
-0.05	0.552	0.00663
0	0.552	0.00662
0.05	0.552	0.00661
0.1	0.552	0.0066
0.15	0.552	0.00659
0.2	0.552	0.00659
0.25	0.552	0.00658
0.3	0.552	0.00657
0.35	0.552	0.00657
0.4	0.552	0.00656
0.45	0.552	0.00656
0.5	0.552	0.00655
0.55	0.552	0.00655
0.6	0.552	0.00655
0.65	0.552	0.00655
0.7	0.552	0.00655
0.75	0.552	0.00655
0.8	0.552	0.00655
0.85	0.552	0.00655
0.9	0.552	0.00656
0.95	0.552	0.00656
1	0.552	0.00656
1.05	0.552	0.00657
1.1	0.552	0.00658
1.15	0.552	0.00658
1.2	0.552	0.00659
1.25	0.552	0.0066
1.3	0.552	0.00661
1.35	0.552	0.00662
1.4	0.552	0.00663
1.45	0.552	0.00665
1.5	0.552	0.00666
1.55	0.552	0.00667
1.6	0.552	0.00669
1.65	0.552	0.00671
1.7	0.552	0.00672
1.75	0.552	0.00674
1.8	0.552	0.00676
1.85	0.552	0.00678
1.9	0.552	0.0068
1.95	0.552	0.00682
2	0.552	0.00684
2.05	0.552	0.00687
2.1	0.552	0.00689
2.15	0.552	0.00692
2.2	0.552	0.00694
2.25	0.552	0.00697
2.3	0.552	0.007
2.35	0.552	0.00703
2.4	0.552	0.00706
2.45	0.552	0.00709
2.5	0.552	0.00712
2.55	0.552	0.00715
2.6	0.552	0.00718
2.65	0.552	0.00722
2.7	0.552	0.00725
2.75	0.552	0.00728
2.8	0.552	0.00732
2.85	0.552	0.00736
2.9	0.552	0.00739
2.95	0.552	0.00743
3	0.552	0.00747
3.05	0.552	0.00751
3.1	0.552	0.00755
3.15	0.552	0.00759
3.2	0.552	0.00763
3.25	0.552	0.00767
3.3	0.552	0.00772
3.35	0.552	0.00776
3.4	0.552	0.0078
3.45	0.552	0.00785
3.5	0.552	0.00789
3.55	0.552	0.00794
3.6	0.552	0.00799
3.65	0.552	0.00803
3.7	0.552	0.00808
3.75	0.552	0.00813
3.8	0.552	0.00817
3.85	0.552	0.00822
3.9	0.552	0.00827
3.95	0.552	0.00832
4	0.552	0.00837
4.05	0.552	0.00842
4.1	0.552	0.00847
4.15	0.552	0.00852
4.2	0.552	0.00857
4.25	0.552	0.00862
4.3	0.552	0.00868
4.35	0.552	0.00873
4.4	0.552	0.00878
4.45	0.552	0.00883
4.5	0.552	0.00889
4.55	0.552	0.00894
4.6	0.552	0.00899
4.65	0.552	0.00905
4.7	0.552	0.0091
4.75	0.552	0.00915
4.8	0.552	0.00921
4.85	0.552	0.00926
4.9	0.552	0.00932
4.95	0.552	0.00937
5	0.552	0.00943
5.05	0.552	0.00948
5.1	0.552	0.00953
5.15	0.552	0.00959
5.2	0.552	0.00964
5.25	0.552	0.0097
5.3	0.552	0.00975
5.35	0.552	0.00981
5.4	0.552	0.00986
5.45	0.552	0.00992
5.5	0.552	0.00997
5.55	0.552	0.01003
5.6	0.552	0.01008
5.65	0.552	0.01014
5.7	0.552	0.01019
5.75	0.552	0.01025
5.8	0.552	0.0103
5.85	0.552	0.01036
5.9	0.552	0.01041
5.95	0.552	0.01047
6	0.552	0.01052
6.05	0.552	0.01057
6.1	0.552	0.01063
6.15	0.552	0.01068
6.2	0.552	0.01073
6.25	0.552	0.01079
6.3	0.552	0.01084
6.35	0.552	0.01089
6.4	0.552	0.01094
6.45	0.552	0.011
6.5	0.552	0.01105
6.55	0.552	0.0111
6.6	0.552	0.01115
6.65	0.552	0.0112
6.7	0.552	0.01125
6.75	0.552	0.01131
6.8	0.552	0.01136
6.85	0.552	0.01141
6.9	0.552	0.01146
6.95	0.552	0.01151
7	0.552	0.01155
7.05	0.552	0.0116
7.1	0.552	0.01165
7.15	0.552	0.0117
7.2	0.552	0.01175
7.25	0.552	0.01179
7.3	0.552	0.01184
7.35	0.552	0.01189
7.4	0.552	0.01193
7.45	0.552	0.01198
7.5	0.552	0.01203
7.55	0.552	0.01207
7.6	0.552	0.01211
7.65	0.552	0.01216
7.7	0.552	0.0122
7.75	0.552	0.01225
7.8	0.552	0.01229
7.85	0.552	0.01233
7.9	0.552	0.01237
7.95	0.552	0.01241
8	0.552	0.01246
8.05	0.552	0.0125
8.1	0.552	0.01254
8.15	0.552	0.01258
8.2	0.552	0.01261
8.25	0.552	0.01265
8.3	0.552	0.01269
8.35	0.552	0.01273
8.4	0.552	0.01277
8.45	0.552	0.0128
8.5	0.552	0.01284
8.55	0.552	0.01287
8.6	0.552	0.01291
8.65	0.552	0.01294
8.7	0.552	0.01298
8.75	0.552	0.01301
8.8	0.552	0.01304
8.85	0.552	0.01308
8.9	0.552	0.01311
8.95	0.552	0.01314
9	0.552	0.01317
9.05	0.552	0.0132
9.1	0.552	0.01323
9.15	0.552	0.01326
9.2	0.552	0.01329
9.25	0.552	0.01331
9.3	0.552	0.01334
9.35	0.552	0.01337
9.4	0.552	0.01339
9.45	0.552	0.01342
9.5	0.552	0.01344
9.55	0.552	0.01347
9.6	0.552	0.01349
9.65	0.552	0.01351
9.7	0.552	0.01354
9.75	0.552	0.01356
9.8	0.552	0.01358
9.85	0.552	0.0136
9.9	0.552	0.01362
9.95	0.552	0.01364
10	0.552	0.01366
10.05	0.552	0.01368
10.1	0.552	0.0137
10.15	0.552	0.01371
10.2	0.552	0.01373
10.25	0.552	0.01375
10.3	0.552	0.01376
10.35	0.552	0.01378
10.4	0.552	0.01379
10.45	0.552	0.0138
10.5	0.552	0.01382
10.55	0.552	0.01383
10.6	0.552	0.01384
10.65	0.552	0.01385
10.7	0.552	0.01386
10.75	0.552	0.01387
10.8	0.552	0.01388
10.85	0.552	0.01389
10.9	0.552	0.0139
10.95	0.552	0.0139
11	0.552	0.01391
11.05	0.552	0.01392
11.1	0.552	0.01392
11.15	0.552	0.01393
11.2	0.552	0.01393
11.25	0.552	0.01394
11.3	0.552	0.01394
11.35	0.552	0.01394
11.4	0.552	0.01394
11.45	0.552	0.01394
11.5	0.552	0.01394
11.55	0.552	0.01395
11.6	0.552	0.01394
11.65	0.552	0.01394
11.7	0.552	0.01394
11.75	0.552	0.01394
11.8	0.552	0.01394
11.85	0.552	0.01393
11.9	0.552	0.01393
11.95	0.552	0.01393
12	0.552	0.01392
12.05	0.552	0.01391
12.1	0.552	0.01391
12.15	0.552	0.0139
12.2	0.552	0.01389
12.25	0.552	0.01389
12.3	0.552	0.01388
12.35	0.552	0.01387
12.4	0.552	0.01386
12.45	0.552	0.01385
12.5	0.552	0.01384
12.55	0.552	0.01383
12.6	0.552	0.01381
12.65	0.552	0.0138
12.7	0.552	0.01379
12.75	0.552	0.01378
12.8	0.552	0.01376
12.85	0.552	0.01375
12.9	0.552	0.01373
12.95	0.552	0.01372
13	0.552	0.0137
13.05	0.552	0.01368
13.1	0.552	0.01367
13.15	0.552	0.01365
13.2	0.552	0.01363
13.25	0.552	0.01361
13.3	0.552	0.01359
13.35	0.552	0.01357
13.4	0.552	0.01355
13.45	0.552	0.01353
13.5	0.552	0.01351
13.55	0.552	0.01349
13.6	0.552	0.01347
13.65	0.552	0.01344
13.7	0.552	0.01342
13.75	0.552	0.0134
13.8	0.552	0.01337
13.85	0.552	0.01335
13.9	0.552	0.01332
13.95	0.552	0.0133
14	0.552	0.01327
14.05	0.552	0.01324
14.1	0.552	0.01322
14.15	0.552	0.01319
14.2	0.552	0.01316
14.25	0.552	0.01314
14.3	0.552	0.01311
14.35	0.552	0.01308
14.4	0.552	0.01305
14.45	0.552	0.01302
14.5	0.552	0.01299
14.55	0.552	0.01296
14.6	0.552	0.01293
14.65	0.552	0.0129
14.7	0.552	0.01286
14.75	0.552	0.01283
14.8	0.552	0.0128
14.85	0.552	0.01277
14.9	0.552	0.01273
14.95	0.552	0.0127
15	0.552	0.01267
15.05	0.552	0.01263
15.1	0.552	0.0126
15.15	0.552	0.01256
15.2	0.552	0.01253
15.25	0.552	0.01249
15.3	0.552	0.01245
15.35	0.552	0.01242
15.4	0.552	0.01238
15.45	0.552	0.01234
15.5	0.552	0.01231
15.55	0.552	0.01227
15.6	0.552	0.01223
15.65	0.552	0.01219
15.7	0.552	0.01215
15.75	0.552	0.01211
15.8	0.552	0.01208
15.85	0.552	0.01204
15.9	0.552	0.012
15.95	0.552	0.01196
16	0.552	0.01192
16.05	0.552	0.01188
16.1	0.552	0.01183
16.15	0.552	0.01179
16.2	0.552	0.01175
16.25	0.552	0.01171
16.3	0.552	0.01167
16.35	0.552	0.01163
16.4	0.552	0.01158
16.45	0.552	0.01154
16.5	0.552	0.0115
16.55	0.552	0.01146
16.6	0.552	0.01141
16.65	0.552	0.01137
16.7	0.552	0.01133
16.75	0.552	0.01128
16.8	0.552	0.01124
16.85	0.552	0.01119
16.9	0.552	0.01115
16.95	0.552	0.01111
17	0.552	0.01106
17.05	0.552	0.01102
17.1	0.552	0.01097
17.15	0.552	0.01093
17.2	0.552	0.01088
17.25	0.552	0.01083
17.3	0.552	0.01078
17.35	0.552	0.01072
17.4	0.552	0.01064
17.45	0.552	0.01053
17.5	0.552	0.01038
17.55	0.552	0.01015
17.6	0.552	0.00983
17.65	0.552	0.00942
17.7	0.552	0.00891
17.75	0.552	0.00823
17.8	0.552	0.00744
17.85	0.552	0.00652
17.9	0.552	0.00554
17.95	0.552	0.00452
18	0.552	0.00364
18.05	0.552	0.00296
18.1	0.552	0.00269
18.15	0.552	0.00289
18.2	0.552	0.00344
18.25	0.552	0.0041
18.3	0.552	0.00489
18.35	0.552	0.00553
18.4	0.552	0.0061
18.45	0.552	0.00635
18.5	0.552	0.00643
18.55	0.552	0.0064
18.6	0.552	0.00613
18.65	0.552	0.00563
18.7	0.552	0.00501
18.75	0.552	0.00443
18.8	0.552	0.00414
18.85	0.552	0.00458
18.9	0.552	0.0061
18.95	0.552	0.00834
19	0.552	0.01116
19.05	0.552	0.01439
19.1	0.552	0.01789
19.15	0.552	0.02176
19.2	0.552	0.02568
19.25	0.552	0.02946
19.3	0.552	0.0331
19.35	0.552	0.0363
19.4	0.552	0.03925
19.45	0.552	0.0414
19.5	0.552	0.04301
19.55	0.552	0.04365
19.6	0.552	0.04345
19.65	0.552	0.04262
19.7	0.552	0.04104
19.75	0.552	0.03881
19.8	0.552	0.0362
19.85	0.552	0.03331
19.9	0.552	0.03054
19.95	0.552	0.02822
20	0.552	0.0268
20.05	0.552	0.02668
20.1	0.552	0.02783
20.15	0.552	0.02992
20.2	0.552	0.03275
20.25	0.552	0.03632
20.3	0.552	0.03966
20.35	0.552	0.04293
20.4	0.552	0.04579
20.45	0.552	0.04846
20.5	0.552	0.05086
20.55	0.552	0.05217
20.6	0.552	0.05262
20.65	0.552	0.05177
20.7	0.552	0.05033
20.75	0.552	0.04786
20.8	0.552	0.04484
20.85	0.552	0.04045
20.9	0.552	0.03548
20.95	0.552	0.0306
21	0.552	0.02486
21.05	0.552	0.02011
21.1	0.552	0.01709
21.15	0.552	0.01586
21.2	0.552	0.01653
21.25	0.552	0.01817
21.3	0.552	0.01992
21.35	0.552	0.02092
21.4	0.552	0.02131
21.45	0.552	0.02102
21.5	0.552	0.01928
21.55	0.552	0.01747
21.6	0.552	0.01419
21.65	0.552	0.01141
21.7	0.552	0.00946
21.75	0.552	0.00759
21.8	0.552	0.00768
21.85	0.552	0.00893
21.9	0.552	0.01061
21.95	0.552	0.01318
22	0.552	0.01519
22.05	0.552	0.01621
22.1	0.552	0.0184
22.15	0.552	0.01932
22.2	0.552	0.01995
22.25	0.552	0.01967
22.3	0.552	0.01866
22.35	0.552	0.01795
22.4	0.552	0.01639
22.45	0.552	0.01481
22.5	0.552	0.01421
22.55	0.552	0.01493
22.6	0.552	0.01609
22.65	0.552	0.01841
22.7	0.552	0.02251
22.75	0.552	0.02673
22.8	0.552	0.03111
22.85	0.552	0.03562
22.9	0.552	0.03698
22.95	0.552	0.03878
-8	0.604	0.03952
-7.95	0.604	0.04014
-7.9	0.604	0.04118
-7.85	0.604	0.04097
-7.8	0.604	0.04082
-7.75	0.604	0.03864
-7.7	0.604	0.03739
-7.65	0.604	0.03486
-7.6	0.604	0.03154
-7.55	0.604	0.02918
-7.5	0.604	0.02609
-7.45	0.604	0.02338
-7.4	0.604	0.02015
-7.35	0.604	0.01896
-7.3	0.604	0.01808
-7.25	0.604	0.0169
-7.2	0.604	0.01647
-7.15	0.604	0.01569
-7.1	0.604	0.01435
-7.05	0.604	0.01417
-7	0.604	0.01423
-6.95	0.604	0.01438
-6.9	0.604	0.01514
-6.85	0.604	0.01647
-6.8	0.604	0.01713
-6.75	0.604	0.01767
-6.7	0.604	0.01838
-6.65	0.604	0.01925
-6.6	0.604	0.01979
-6.55	0.604	0.02077
-6.5	0.604	0.02126
-6.45	0.604	0.02171
-6.4	0.604	0.02248
-6.35	0.604	0.0233
-6.3	0.604	0.02321
-6.25	0.604	0.02309
-6.2	0.604	0.02301
-6.15	0.604	0.02312
-6.1	0.604	0.02334
-6.05	0.604	0.02427
-6	0.604	0.02434
-5.95	0.604	0.02416
-5.9	0.604	0.02612
-5.85	0.604	0.02829
-5.8	0.604	0.02748
-5.75	0.604	0.031
-5.7	0.604	0.03158
-5.65	0.604	0.03212
-5.6	0.604	0.03188
-5.55	0.604	0.03084
-5.5	0.604	0.02897
-5.45	0.604	0.02945
-5.4	0.604	0.02567
-5.35	0.604	0.02658
-5.3	0.604	0.02546
-5.25	0.604	0.02241
-5.2	0.604	0.02107
-5.15	0.604	0.01865
-5.1	0.604	0.01693
-5.05	0.604	0.01353
-5	0.604	0.01252
-4.95	0.604	0.01444
-4.9	0.604	0.01583
-4.85	0.604	0.01358
-4.8	0.604	0.01369
-4.75	0.604	0.01585
-4.7	0.604	0.01696
-4.65	0.604	0.01709
-4.6	0.604	0.01875
-4.55	0.604	0.01913
-4.5	0.604	0.02002
-4.45	0.604	0.01974
-4.4	0.604	0.02051
-4.35	0.604	0.0206
-4.3	0.604	0.02097
-4.25	0.604	0.02284
-4.2	0.604	0.02347
-4.15	0.604	0.02188
-4.1	0.604	0.02324
-4.05	0.604	0.02331
-4	0.604	0.02308
-3.95	0.604	0.02335
-3.9	0.604	0.02328
-3.85	0.604	0.02344
-3.8	0.604	0.02394
-3.75	0.604	0.02393
-3.7	0.604	0.02619
-3.65	0.604	0.02535
-3.6	0.604	0.0241
-3.55	0.604	0.02416
-3.5	0.604	0.02447
-3.45	0.604	0.02429
-3.4	0.604	0.02565
-3.35	0.604	0.02433
-3.3	0.604	0.02152
-3.25	0.604	0.02377
-3.2	0.604	0.02118
-3.15	0.604	0.02141
-3.1	0.604	0.01987
-3.05	0.604	0.02005
-3	0.604	0.01863
-2.95	0.604	0.0195
-2.9	0.604	0.01754
-2.85	0.604	0.02519
-2.8	0.604	0.02653
-2.75	0.604	0.02587
-2.7	0.604	0.02579
-2.65	0.604	0.02453
-2.6	0.604	0.02655
-2.55	0.604	0.02587
-2.5	0.604	0.02458
-2.45	0.604	0.02604
-2.4	0.604	0.02498
-2.35	0.604	0.02543
-2.3	0.604	0.0253
-2.25	0.604	0.02579
-2.2	0.604	0.02577
-2.15	0.604	0.02601
-2.1	0.604	0.02614
-2.05	0.604	0.02624
-2	0.604	0.02632
-1.95	0.604	0.02641
-1.9	0.604	0.0265
-1.85	0.604	0.02659
-1.8	0.604	0.02667
-1.75	0.604	0.02676
-1.7	0.604	0.02685
-1.65	0.604	0.02693
-1.6	0.604	0.02702
-1.55	0.604	0.02711
-1.5	0.604	0.02719
-1.45	0.604	0.02728
-1.4	0.604	0.02736
-1.35	0.604	0.02745
-1.3	0.604	0.02753
-1.25	0.604	0.02762
-1.2	0.604	0.0277
-1.15	0.604	0.02779
-1.1	0.604	0.02787
-1.05	0.604	0.02796
-1	0.604	0.02804
-0.95	0.604	0.02812
-0.9	0.604	0.02821
-0.85	0.604	0.02829
-0.8	0.604	0.02837
-0.75	0.604	0.02846
-0.7	0.604	0.02854
-0.65	0.604	0.02862
-0.6	0.604	0.0287
-0.55	0.604	0.02878
-0.5	0.604	0.02886
-0.45	0.604	0.02895
-0.4	0.604	0.02903
-0.35	0.604	0.02911
-0.3	0.604	0.02919
-0.25	0.604	0.02927
-0.2	0.604	0.02935
-0.15	0.604	0.02943
-0.1	0.604	0.02951
-0.05	0.604	0.02959
0	0.604	0.02967
0.05	0.604	0.02975
0.1	0.604	0.02982
0.15	0.604	0.0299
0.2	0.604	0.02998
0.25	0.604	0.03006
0.3	0.604	0.03014
0.35	0.604	0.03021
0.4	0.604	0.03029
0.45	0.604	0.03037
0.5	0.604	0.03045
0.55	0.604	0.03052
0.6	0.604	0.0306
0.65	0.604	0.03067
0.7	0.604	0.03075
0.75	0.604	0.03083
0.8	0.604	0.0309
0.85	0.604	0.03098
0.9	0.604	0.03105
0.95	0.604	0.03113
1	0.604	0.0312
1.05	0.604	0.03127
1.1	0.604	0.03135
1.15	0.604	0.03142
1.2	0.604	0.03149
1.25	0.604	0.03157
1.3	0.604	0.03164
1.35	0.604	0.03171
1.4	0.604	0.03179
1.45	0.604	0.03186
1.5	0.604	0.03193
1.55	0.604	0.032
1.6	0.604	0.03207
1.65	0.604	0.03214
1.7	0.604	0.03221
1.75	0.604	0.03229
1.8	0.604	0.03236
1.85	0.604	0.03243
1.9	0.604	0.0325
1.95	0.604	0.03256
2	0.604	0.03263
2.05	0.604	0.0327
2.1	0.604	0.03277
2.15	0.604	0.03284
2.2	0.604	0.03291
2.25	0.604	0.03298
2.3	0.604	0.03304
2.35	0.604	0.03311
2.4	0.604	0.03318
2.45	0.604	0.03324
2.5	0.604	0.03331
2.55	0.604	0.03338
2.6	0.604	0.03344
2.65	0.604	0.03351
2.7	0.604	0.03357
2.75	0.604	0.03364
2.8	0.604	0.0337
2.85	0.604	0.03376
2.9	0.604	0.03383
2.95	0.604	0.03389
3	0.604	0.03395
3.05	0.604	0.03402
3.1	0.604	0.03408
3.15	0.604	0.03414
3.2	0.604	0.0342
3.25	0.604	0.03426
3.3	0.604	0.03432
3.35	0.604	0.03438
3.4	0.604	0.03444
3.45	0.604	0.0345
3.5	0.604	0.03456
3.55	0.604	0.03462
3.6	0.604	0.03468
3.65	0.604	0.03474
3.7	0.604	0.03479
3.75	0.604	0.03485
3.8	0.604	0.03491
3.85	0.604	0.03496
3.9	0.604	0.03502
3.95	0.604	0.03507
4	0.604	0.03513
4.05	0.604	0.03518
4.1	0.604	0.03524
4.15	0.604	0.03529
4.2	0.604	0.03534
4.25	0.604	0.0354
4.3	0.604	0.03545
4.35	0.604	0.0355
4.4	0.604	0.03555
4.45	0.604	0.0356
4.5	0.604	0.03565
4.55	0.604	0.0357
4.6	0.604	0.03575
4.65	0.604	0.0358
4.7	0.604	0.03585
4.75	0.604	0.03589
4.8	0.604	0.03594
4.85	0.604	0.03599
4.9	0.604	0.03603
4.95	0.604	0.03608
5	0.604	0.03612
5.05	0.604	0.03617
5.1	0.604	0.03621
5.15	0.604	0.03625
5.2	0.604	0.0363
5.25	0.604	0.03634
5.3	0.604	0.03638
5.35	0.604	0.03642
5.4	0.604	0.03646
5.45	0.604	0.0365
5.5	0.604	0.03654
5.55	0.604	0.03657
5.6	0.604	0.03661
5.65	0.604	0.03665
5.7	0.604	0.03668
5.75	0.604	0.03672
5.8	0.604	0.03675
5.85	0.604	0.03679
5.9	0.604	0.03682
5.95	0.604	0.03685
6	0.604	0.03689
6.05	0.604	0.03692
6.1	0.604	0.03695
6.15	0.604	0.03698
6.2	0.604	0.03701
6.25	0.604	0.03703
6.3	0.604	0.03706
6.35	0.604	0.03709
6.4	0.604	0.03711
6.45	0.604	0.03714
6.5	0.604	0.03716
6.55	0.604	0.03719
6.6	0.604	0.03721
6.65	0.604	0.03723
6.7	0.604	0.03725
6.75	0.604	0.03727
6.8	0.604	0.03729
6.85	0.604	0.03731
6.9	0.604	0.03733
6.95	0.604	0.03735
7	0.604	0.03736
7.05	0.604	0.03738
7.1	0.604	0.0374
7.15	0.604	0.03741
7.2	0.604	0.03742
7.25	0.604	0.03743
7.3	0.604	0.03745
7.35	0.604	0.03746
7.4	0.604	0.03747
7.45	0.604	0.03747
7.5	0.604	0.03748
7.55	0.604	0.03749
7.6	0.604	0.0375
7.65	0.604	0.0375
7.7	0.604	0.03751
7.75	0.604	0.03751
7.8	0.604	0.03751
7.85	0.604	0.03751
7.9	0.604	0.03751
7.95	0.604	0.03751
8	0.604	0.03751
8.05	0.604	0.03751
8.1	0.604	0.03751
8.15	0.604	0.0375
8.2	0.604	0.0375
8.25	0.604	0.03749
8.3	0.604	0.03749
8.35	0.604	0.03748
8.4	0.604	0.03747
8.45	0.604	0.03746
8.5	0.604	0.03745
8.55	0.604	0.03744
8.6	0.604	0.03743
8.65	0.604	0.03741
8.7	0.604	0.0374
8.75	0.604	0.03738
8.8	0.604	0.03737
8.85	0.604	0.03735
8.9	0.604	0.03733
8.95	0.604	0.03731
9	0.604	0.03729
9.05	0.604	0.03727
9.1	0.604	0.03725
9.15	0.604	0.03722
9.2	0.604	0.0372
9.25	0.604	0.03717
9.3	0.604	0.03715
9.35	0.604	0.03712
9.4	0.604	0.03709
9.45	0.604	0.03706
9.5	0.604	0.03703
9.55	0.604	0.037
9.6	0.604	0.03697
9.65	0.604	0.03694
9.7	0.604	0.0369
9.75	0.604	0.03687
9.8	0.604	0.03683
9.85	0.604	0.03679
9.9	0.604	0.03676
9.95	0.604	0.03672
10	0.604	0.03668
10.05	0.604	0.03663
10.1	0.604	0.03659
10.15	0.604	0.03655
10.2	0.604	0.03651
10.25	0.604	0.03646
10.3	0.604	0.03641
10.35	0.604	0.03637
10.4	0.604	0.03632
10.45	0.604	0.03627
10.5	0.604	0.03622
10.55	0.604	0.03617
10.6	0.604	0.03612
10.65	0.604	0.03606
10.7	0.604	0.03601
10.75	0.604	0.03595
10.8	0.604	0.0359
10.85	0.604	0.03584
10.9	0.604	0.03578
10.95	0.604	0.03573
11	0.604	0.03567
11.05	0.604	0.0356
11.1	0.604	0.03554
11.15	0.604	0.03548
11.2	0.604	0.03542
11.25	0.604	0.03535
11.3	0.604	0.03529
11.35	0.604	0.03522
11.4	0.604	0.03515
11.45	0.604	0.03508
11.5	0.604	0.03502
11.55	0.604	0.03495
11.6	0.604	0.03487
11.65	0.604	0.0348
11.7	0.604	0.03473
11.75	0.604	0.03466
11.8	0.604	0.03458
11.85	0.604	0.03451
11.9	0.604	0.03443
11.95	0.604	0.03435
12	0.604	0.03427
12.05	0.604	0.0342
12.1	0.604	0.03412
12.15	0.604	0.03403
12.2	0.604	0.03395
12.25	0.604	0.03387
12.3	0.604	0.03379
12.35	0.604	0.0337
12.4	0.604	0.03362
12.45	0.604	0.03353
12.5	0.604	0.03345
12.55	0.604	0.03336
12.6	0.604	0.03327
12.65	0.604	0.03318
12.7	0.604	0.03309
12.75	0.604	0.033
12.8	0.604	0.03291
12.85	0.604	0.03282
12.9	0.604	0.03273
12.95	0.604	0.03263
13	0.604	0.03254
13.05	0.604	0.03244
13.1	0.604	0.03235
13.15	0.604	0.03225
13.2	0.604	0.03215
13.25	0.604	0.03206
13.3	0.604	0.03196
13.35	0.604	0.03186
13.4	0.604	0.03176
13.45	0.604	0.03166
13.5	0.604	0.03155
13.55	0.604	0.03145
13.6	0.604	0.03135
13.65	0.604	0.03125
13.7	0.604	0.03114
13.75	0.604	0.03104
13.8	0.604	0.03093
13.85	0.604	0.03083
13.9	0.604	0.03072
13.95	0.604	0.03061
14	0.604	0.03051
14.05	0.604	0.0304
14.1	0.604	0.03029
14.15	0.604	0.03018
14.2	0.604	0.03007
14.25	0.604	0.02996
14.3	0.604	0.02985
14.35	0.604	0.02974
14.4	0.604	0.02963
14.45	0.604	0.02951
14.5	0.604	0.0294
14.55	0.604	0.02929
14.6	0.604	0.02917
14.65	0.604	0.02906
14.7	0.604	0.02894
14.75	0.604	0.02883
14.8	0.604	0.02871
14.85	0.604	0.02859
14.9	0.604	0.02848
14.95	0.604	0.02836
15	0.604	0.02824
15.05	0.604	0.02813
15.1	0.604	0.02801
15.15	0.604	0.02789
15.2	0.604	0.02777
15.25	0.604	0.02765
15.3	0.604	0.02753
15.35	0.604	0.02741
15.4	0.604	0.02729
15.45	0.604	0.02717
15.5	0.604	0.02705
15.55	0.604	0.02693
15.6	0.604	0.0268
15.65	0.604	0.02668
15.7	0.604	0.02656
15.75	0.604	0.02644
15.8	0.604	0.02631
15.85	0.604	0.02619
15.9	0.604	0.02607
15.95	0.604	0.02594
16	0.604	0.02582
16.05	0.604	0.02569
16.1	0.604	0.02557
16.15	0.604	0.02545
16.2	0.604	0.02532
16.25	0.604	0.0252
16.3	0.604	0.02507
16.35	0.604	0.02495
16.4	0.604	0.02482
16.45	0.604	0.02469
16.5	0.604	0.02457
16.55	0.604	0.02444
16.6	0.604	0.02432
16.65	0.604	0.02419
16.7	0.604	0.02406
16.75	0.604	0.02394
16.8	0.604	0.02381
16.85	0.604	0.02368
16.9	0.604	0.02356
16.95	0.604	0.02343
17	0.604	0.0233
17.05	0.604	0.02318
17.1	0.604	0.02305
17.15	0.604	0.02292
17.2	0.604	0.0228
17.25	0.604	0.02267
17.3	0.604	0.02254
17.35	0.604	0.02242
17.4	0.604	0.02229
17.45	0.604	0.02216
17.5	0.604	0.02202
17.55	0.604	0.02186
17.6	0.604	0.02167
17.65	0.604	0.02144
17.7	0.604	0.02117
17.75	0.604	0.02083
17.8	0.604	0.02042
17.85	0.604	0.01994
17.9	0.604	0.0194
17.95	0.604	0.01879
18	0.604	0.01818
18.05	0.604	0.01754
18.1	0.604	0.01689
18.15	0.604	0.01626
18.2	0.604	0.01562
18.25	0.604	0.01501
18.3	0.604	0.01437
18.35	0.604	0.01382
18.4	0.604	0.01332
18.45	0.604	0.01297
18.5	0.604	0.01272
18.55	0.604	0.01255
18.6	0.604	0.01255
18.65	0.604	0.01278
18.7	0.604	0.01324
18.75	0.604	0.0139
18.8	0.604	0.0149
18.85	0.604	0.0161
18.9	0.604	0.01781
18.95	0.604	0.01974
19	0.604	0.02196
19.05	0.604	0.02442
19.1	0.604	0.02704
19.15	0.604	0.02989
19.2	0.604	0.03276
19.25	0.604	0.03549
19.3	0.604	0.03809
19.35	0.604	0.04033
19.4	0.604	0.04236
19.45	0.604	0.04378
19.5	0.604	0.04477
19.55	0.604	0.04505
19.6	0.604	0.04471
19.65	0.604	0.04394
19.7	0.604	0.04267
19.75	0.604	0.041
19.8	0.604	0.03914
19.85	0.604	0.03719
19.9	0.604	0.03544
19.95	0.604	0.03407
20	0.604	0.03331
20.05	0.604	0.03333
20.1	0.604	0.03407
20.15	0.604	0.03537
20.2	0.604	0.03717
20.25	0.604	0.03951
20.3	0.604	0.04175
20.35	0.604	0.04397
20.4	0.604	0.04595
20.45	0.604	0.0478
20.5	0.604	0.04948
20.55	0.604	0.05034
20.6	0.604	0.05055
20.65	0.604	0.04975
20.7	0.604	0.04848
20.75	0.604	0.04641
20.8	0.604	0.04391
20.85	0.604	0.0403
20.9	0.604	0.03621
20.95	0.604	0.03215
21	0.604	0.02725
21.05	0.604	0.02287
21.1	0.604	0.01948
21.15	0.604	0.01682
21.2	0.604	0.01541
21.25	0.604	0.01505
21.3	0.604	0.0153
21.35	0.604	0.01558
21.4	0.604	0.0157
21.45	0.604	0.01552
21.5	0.604	0.01466
21.55	0.604	0.01383
21.6	0.604	0.01256
21.65	0.604	0.01181
21.7	0.604	0.01151
21.75	0.604	0.0117
21.8	0.604	0.01265
21.85	0.604	0.01359
21.9	0.604	0.01462
21.95	0.604	0.01612
22	0.604	0.01727
22.05	0.604	0.0178
22.1	0.604	0.01904
22.15	0.604	0.01951
22.2	0.604	0.01978
22.25	0.604	0.0195
22.3	0.604	0.01883
22.35	0.604	0.01835
22.4	0.604	0.01754
22.45	0.604	0.01696
22.5	0.604	0.01709
22.55	0.604	0.01792
22.6	0.604	0.01884
22.65	0.604	0.02057
22.7	0.604	0.02359
22.75	0.604	0.02669
22.8	0.604	0.02995
22.85	0.604	0.03333
22.9	0.604	0.03428
22.95	0.604	0.03558
-8	0.656	0.04268
-7.95	0.656	0.04333
-7.9	0.656	0.04432
-7.85	0.656	0.04433
-7.8	0.656	0.04437
-7.75	0.656	0.04286
-7.7	0.656	0.04206
-7.65	0.656	0.0403
-7.6	0.656	0.03795
-7.55	0.656	0.03637
-7.5	0.656	0.03427
-7.45	0.656	0.03251
-7.4	0.656	0.03044
-7.35	0.656	0.02982
-7.3	0.656	0.02943
-7.25	0.656	0.02887
-7.2	0.656	0.02879
-7.15	0.656	0.02852
-7.1	0.656	0.02792
-7.05	0.656	0.02801
-7	0.656	0.02825
-6.95	0.656	0.02853
-6.9	0.656	0.0291
-6.85	0.656	0.02984
-6.8	0.656	0.03029
-6.75	0.656	0.03067
-6.7	0.656	0.03106
-6.65	0.656	0.03143
-6.6	0.656	0.03174
-6.55	0.656	0.03202
-6.5	0.656	0.03227
-6.45	0.656	0.03249
-6.4	0.656	0.03261
-6.35	0.656	0.03267
-6.3	0.656	0.03304
-6.25	0.656	0.03352
-6.2	0.656	0.03422
-6.15	0.656	0.03472
-6.1	0.656	0.03551
-6.05	0.656	0.03751
-6	0.656	0.03767
-5.95	0.656	0.03746
-5.9	0.656	0.04003
-5.85	0.656	0.04243
-5.8	0.656	0.04179
-5.75	0.656	0.04522
-5.7	0.656	0.04591
-5.65	0.656	0.04656
-5.6	0.656	0.04655
-5.55	0.656	0.04589
-5.5	0.656	0.04456
-5.45	0.656	0.04515
-5.4	0.656	0.04239
-5.35	0.656	0.0433
-5.3	0.656	0.04268
-5.25	0.656	0.0407
-5.2	0.656	0.04
-5.15	0.656	0.03862
-5.1	0.656	0.03778
-5.05	0.656	0.03601
-5	0.656	0.03571
-4.95	0.656	0.03696
-4.9	0.656	0.03791
-4.85	0.656	0.03712
-4.8	0.656	0.03743
-4.75	0.656	0.03852
-4.7	0.656	0.03918
-4.65	0.656	0.03949
-4.6	0.656	0.04022
-4.55	0.656	0.04058
-4.5	0.656	0.04102
-4.45	0.656	0.04127
-4.4	0.656	0.0416
-4.35	0.656	0.04189
-4.3	0.656	0.04216
-4.25	0.656	0.04216
-4.2	0.656	0.04234
-4.15	0.656	0.04327
-4.1	0.656	0.04283
-4.05	0.656	0.04312
-4	0.656	0.04374
-3.95	0.656	0.04377
-3.9	0.656	0.04446
-3.85	0.656	0.0445
-3.8	0.656	0.04312
-3.75	0.656	0.04611
-3.7	0.656	0.05085
-3.65	0.656	0.04975
-3.6	0.656	0.04784
-3.55	0.656	0.04805
-3.5	0.656	0.04865
-3.45	0.656	0.04856
-3.4	0.656	0.05039
-3.35	0.656	0.04905
-3.3	0.656	0.04582
-3.25	0.656	0.04862
-3.2	0.656	0.046
-3.15	0.656	0.04645
-3.1	0.656	0.04508
-3.05	0.656	0.04548
-3	0.656	0.04439
-2.95	0.656	0.04536
-2.9	0.656	0.04401
-2.85	0.656	0.04984
-2.8	0.656	0.05097
-2.75	0.656	0.05077
-2.7	0.656	0.05094
-2.65	0.656	0.05049
-2.6	0.656	0.05175
-2.55	0.656	0.05167
-2.5	0.656	0.05137
-2.45	0.656	0.05217
-2.4	0.656	0.05207
-2.35	0.656	0.05245
-2.3	0.656	0.05268
-2.25	0.656	0.05304
-2.2	0.656	0.05331
-2.15	0.656	0.0536
-2.1	0.656	0.05388
-2.05	0.656	0.05416
-2	0.656	0.05444
-1.95	0.656	0.05471
-1.9	0.656	0.05499
-1.85	0.656	0.05527
-1.8	0.656	0.05555
-1.75	0.656	0.05583
-1.7	0.656	0.0561
-1.65	0.656	0.05638
-1.6	0.656	0.05666
-1.55	0.656	0.05693
-1.5	0.656	0.05721
-1.45	0.656	0.05748
-1.4	0.656	0.05776
-1.35	0.656	0.05803
-1.3	0.656	0.0583
-1.25	0.656	0.05858
-1.2	0.656	0.05885
-1.15	0.656	0.05912
[truncated: 40,782 more rows]

## Sheet: Figure 2g
Pt L3 XANES spectra of Ptn/ND@G, Pt1/ND@G, Pt foil and PtO2
Energy	Pt foil	Energy	Pt1/ND@G	Energy	Ptn/ND@G	Energy	PtO2
11368.6	0.00794	11369.2	0.01027	11368.6	0.00163	11368.6	0.01901
11372.6	0.00743	11374.2	0.00941	11372.6	0.00146	11372.6	0.01727
11376.7	0.00696	11379.2	0.0089	11376.7	0.00151	11376.7	0.01464
11380.6	0.00672	11384.3	0.00787	11380.6	0.00122	11380.6	0.01311
11384.4	0.00596	11389.3	0.00723	11384.4	0.00163	11384.4	0.01235
11388.5	0.00563	11394.2	0.00662	11388.5	0.00114	11388.5	0.01134
11392.3	0.00525	11399.2	0.00597	11392.3	0.000895887	11392.3	0.0104
11396.2	0.00483	11404.2	0.00536	11396.2	0.0012	11396.2	0.00909
11400.1	0.00468	11409.3	0.00457	11400.1	0.000667816	11400.1	0.00815
11403.9	0.00423	11414.2	0.00401	11403.9	0.000348924	11403.9	0.00786
11407.9	0.00388	11419.2	0.00332	11407.9	0.000214173	11407.9	0.00735
11411.9	0.00348	11424.2	0.00261	11411.9	-7.92952e-05	11411.9	0.00529
11416	0.003	11429.2	0.00199	11416	-0.000270276	11416	0.00478
11420.1	0.00266	11434.3	0.00134	11420.1	-0.000239738	11420.1	0.0045
11424.2	0.00238	11439.3	0.000690277	11424.2	-0.000228522	11424.2	0.00348
11428.4	0.00181	11444.2	0.000228187	11428.4	-0.000660639	11428.4	0.00306
11432.3	0.00242	11449.3	-0.000274023	11432.3	-0.00030926	11432.3	0.00225
11436.3	0.00119	11454.2	-0.000864733	11436.3	-0.000682986	11436.3	0.00174
11440.4	0.000626992	11459.2	-0.00146	11440.4	-0.000126515	11440.4	0.00123
11444.2	0.000132848	11464.2	-0.00182	11444.2	-0.000290749	11444.2	0.000726589
11448.2	-6.1712e-05	11469.2	-0.00239	11448.2	-0.000477733	11448.2	0.000606647
11452	-0.000541174	11474.2	-0.00257	11452	-0.000372413	11452	-0.00068108
11455.8	-0.000848936	11479.3	-0.0027	11455.8	-9.27273e-05	11455.8	-0.00119
11459.8	-0.00116	11484.2	-0.00294	11459.8	-0.000651979	11459.8	-0.00143
11463.8	-0.00156	11489.2	-0.00315	11463.8	-0.000105017	11463.8	-0.00198
11467.8	-0.00176	11494.3	-0.0027	11467.8	2.14548e-05	11467.8	-0.00241
11471.9	-0.00183	11499.2	-0.00262	11471.9	0.000139502	11471.9	-0.00279
11475.9	-0.00228	11504.3	-0.00237	11475.9	0.000248589	11475.9	-0.00288
11480.1	-0.00245	11509.2	-0.00142	11480.1	0.000542006	11480.1	-0.00296
11484.1	-0.00251	11514.3	-0.000618854	11484.1	0.00122	11484.1	-0.00321
11488.1	-0.00276	11519.2	0.000836159	11488.1	0.00161	11488.1	-0.00337
11492.3	-0.00286	11524.2	0.00275	11492.3	0.00182	11492.3	-0.00401
11496.4	-0.00286	11529.2	0.00587	11496.4	0.0022	11496.4	-0.00423
11500.2	-0.00275	11534.2	0.01047	11500.2	0.00306	11500.2	-0.00408
11504.3	-0.00253	11539.1	0.01704	11504.3	0.00377	11504.3	-0.00369
11508.1	-0.00215	11544.3	0.03062	11508.1	0.00488	11508.1	-0.00333
11511.8	-0.00176	11544.7	0.03227	11511.8	0.00581	11511.8	-0.003
11515.7	-0.00102	11545.2	0.03392	11515.7	0.00742	11515.7	-0.00215
11519.9	-3.16916e-05	11545.7	0.03551	11519.9	0.00918	11519.9	-0.000903266
11523.7	0.00138	11546.2	0.03727	11523.7	0.01162	11523.7	0.00039203
11527.9	0.00278	11546.7	0.03903	11527.9	0.01419	11527.9	0.00257
11531.9	0.00551	11547.2	0.04061	11531.9	0.01824	11531.9	0.00579
11535.9	0.00983	11547.7	0.04241	11535.9	0.02377	11535.9	0.00969
11537.9	0.01244	11548.2	0.04417	11537.9	0.02686	11537.9	0.01184
11540	0.01622	11548.7	0.04579	11540	0.03146	11540	0.01595
11541.9	0.02057	11549.2	0.04831	11541.9	0.03636	11541.9	0.02016
11544	0.02641	11549.7	0.05031	11544	0.04495	11544	0.02495
11544.6	0.02913	11550.2	0.05349	11544.6	0.04677	11544.6	0.02662
11545.4	0.0315	11550.7	0.05662	11545.4	0.05078	11545.4	0.02878
11546	0.03389	11551.2	0.05965	11546	0.0535	11546	0.03102
11546.8	0.03718	11551.7	0.06301	11546.8	0.05803	11546.8	0.03362
11547.5	0.03973	11552.2	0.0663	11547.5	0.06152	11547.5	0.03662
11548.2	0.04313	11552.7	0.0703	11548.2	0.06559	11548.2	0.03958
11548.9	0.0468	11553.2	0.07496	11548.9	0.0705	11548.9	0.04355
11549.6	0.05092	11553.7	0.08	11549.6	0.07594	11549.6	0.0482
11550.3	0.05504	11554.2	0.08499	11550.3	0.08156	11550.3	0.05249
11551	0.05974	11554.8	0.09248	11551	0.08756	11551	0.05759
11551.7	0.06514	11555.2	0.09759	11551.7	0.09431	11551.7	0.06289
11552.4	0.07102	11555.7	0.1042	11552.4	0.10114	11552.4	0.06899
11553.1	0.07718	11556.2	0.11224	11553.1	0.1092	11553.1	0.07567
11553.8	0.08482	11556.7	0.12258	11553.8	0.11857	11553.8	0.08289
11554.6	0.09319	11557.2	0.13187	11554.6	0.13062	11554.6	0.093
11555.3	0.10336	11557.7	0.14355	11555.3	0.14224	11555.3	0.10395
11555.9	0.11479	11558.2	0.15755	11555.9	0.15509	11555.9	0.11501
11556.6	0.12795	11558.7	0.17239	11556.6	0.17441	11556.6	0.12966
11557.2	0.14539	11559.2	0.18897	11557.2	0.1928	11557.2	0.14464
11557.9	0.16504	11559.7	0.20934	11557.9	0.21593	11557.9	0.16338
11558.6	0.18617	11560.2	0.23384	11558.6	0.2395	11558.6	0.18393
11559.3	0.21522	11560.7	0.26027	11559.3	0.27472	11559.3	0.21267
11560	0.24711	11561.2	0.29488	11560	0.31318	11560	0.24202
11560.7	0.29101	11561.7	0.33191	11560.7	0.36371	11560.7	0.28008
11561.3	0.34397	11562.2	0.38246	11561.3	0.42247	11561.3	0.32366
11562.1	0.41393	11562.7	0.4357	11562.1	0.49985	11562.1	0.39207
11562.8	0.49818	11563.2	0.50177	11562.8	0.60346	11562.8	0.47719
11563.4	0.59995	11563.7	0.57441	11563.4	0.70948	11563.4	0.57455
11564	0.72208	11564.2	0.6862	11564	0.84246	11564	0.68185
11564.8	0.84911	11564.7	0.80336	11564.8	1.01044	11564.8	0.86222
11565.6	0.96802	11565.2	0.91327	11565.6	1.19093	11565.6	1.1071
11566.2	1.05945	11565.7	1.04772	11566.2	1.3273	11566.2	1.3509
11566.8	1.11249	11566.2	1.17233	11566.8	1.43457	11566.8	1.60176
11567.5	1.13142	11566.7	1.30593	11567.5	1.52477	11567.5	1.94089
11568.1	1.12512	11567.2	1.39518	11568.1	1.54948	11568.1	2.19859
11568.7	1.10504	11567.7	1.45477	11568.7	1.52053	11568.7	2.36862
11569.4	1.08077	11568.2	1.49329	11569.4	1.45686	11569.4	2.33595
11570.1	1.05652	11568.7	1.49657	11570.1	1.36813	11570.1	2.12682
11570.8	1.03528	11569.2	1.47589	11570.8	1.27655	11570.8	1.85649
11571.6	1.01732	11569.7	1.4346	11571.6	1.18355	11571.6	1.55237
11572.2	1.00296	11570.2	1.38645	11572.2	1.11261	11572.2	1.33987
11572.9	0.99023	11570.7	1.3297	11572.9	1.05598	11572.9	1.17455
11573.6	0.98028	11571.2	1.27775	11573.6	1.00577	11573.6	1.02817
11574.2	0.9712	11571.7	1.22064	11574.2	0.9672	11574.2	0.92667
11575	0.96547	11572.2	1.17675	11575	0.93777	11575	0.83834
11575.7	0.96261	11572.7	1.13913	11575.7	0.91905	11575.7	0.78948
11576.4	0.9633	11573.3	1.10151	11576.4	0.90372	11576.4	0.75741
11577.1	0.96657	11573.7	1.07669	11577.1	0.89533	11577.1	0.74082
11577.7	0.97265	11574.2	1.0539	11577.7	0.88894	11577.7	0.73231
11578.5	0.98011	11574.7	1.03166	11578.5	0.88714	11578.5	0.72895
11579.2	0.98793	11575.2	1.01447	11579.2	0.88799	11579.2	0.72916
11579.8	0.99504	11575.7	1.00002	11579.8	0.88975	11579.8	0.73156
11580.5	0.99937	11576.2	0.98838	11580.5	0.89342	11580.5	0.73683
11581.2	1.00056	11576.7	0.97916	11581.2	0.89806	11581.2	0.74583
11581.9	0.99776	11577.2	0.96777	11581.9	0.90244	11581.9	0.75665
11582.7	0.9909	11577.8	0.96082	11582.7	0.90428	11582.7	0.76655
11583.4	0.98164	11578.2	0.95491	11583.4	0.90744	11583.4	0.77335
11584.1	0.97207	11578.7	0.94982	11584.1	0.91	11584.1	0.77742
11584.8	0.96377	11579.2	0.94713	11584.8	0.91173	11584.8	0.7809
11585.5	0.95808	11579.7	0.94289	11585.5	0.91379	11585.5	0.78352
11586.2	0.95512	11580.2	0.9391	11586.2	0.91677	11586.2	0.78793
11586.9	0.95406	11580.7	0.93518	11586.9	0.91943	11586.9	0.79644
11587.6	0.95455	11581.2	0.93376	11587.6	0.92213	11587.6	0.80988
11588.3	0.95649	11581.7	0.93104	11588.3	0.92526	11588.3	0.82777
11589.1	0.96007	11582.2	0.92956	11589.1	0.92868	11589.1	0.8491
11589.7	0.96598	11582.7	0.92844	11589.7	0.93237	11589.7	0.8661
11590.5	0.9742	11583.2	0.92774	11590.5	0.93799	11590.5	0.88332
11591.2	0.98468	11583.7	0.92614	11591.2	0.94342	11591.2	0.89756
11591.8	0.99772	11584.2	0.92499	11591.8	0.94863	11591.8	0.90745
11592.5	1.01099	11584.7	0.92528	11592.5	0.95575	11592.5	0.91351
11593.3	1.02358	11585.2	0.92648	11593.3	0.96163	11593.3	0.91636
11594	1.03415	11585.7	0.92582	11594	0.96865	11594	0.91733
11594.7	1.04064	11586.2	0.92643	11594.7	0.97485	11594.7	0.91704
11595.5	1.04341	11586.7	0.92779	11595.5	0.97978	11595.5	0.91761
11596.2	1.04135	11587.2	0.92864	11596.2	0.98506	11596.2	0.91996
11596.8	1.03579	11587.7	0.92984	11596.8	0.98819	11596.8	0.92291
11597.6	1.02874	11588.2	0.93148	11597.6	0.99359	11597.6	0.92897
11598.4	1.02123	11588.7	0.93254	11598.4	0.99737	11598.4	0.93564
11599	1.01311	11589.2	0.93454	11599	0.99966	11599	0.94205
11599.7	1.00583	11589.7	0.93682	11599.7	1.00356	11599.7	0.9484
11600.5	0.99951	11590.2	0.93838	11600.5	1.00776	11600.5	0.95739
11601.2	0.99437	11590.7	0.94119	11601.2	1.01182	11601.2	0.96523
11601.9	0.99091	11591.2	0.94417	11601.9	1.01445	11601.9	0.97241
11602.6	0.98814	11591.7	0.94717	11602.6	1.01792	11602.6	0.97994
11603.3	0.98633	11592.2	0.94888	11603.3	1.0213	11603.3	0.98844
11604	0.98365	11592.7	0.95262	11604	1.0256	11604	0.99607
11604.7	0.98083	11593.2	0.95595	11604.7	1.02784	11604.7	1.00586
11605.4	0.97838	11593.7	0.96072	11605.4	1.0309	11605.4	1.0152
11606.1	0.97421	11594.2	0.9627	11606.1	1.03381	11606.1	1.02478
11606.9	0.97011	11594.7	0.96711	11606.9	1.03757	11606.9	1.04109
11608.3	0.96631	11595.2	0.97012	11608.3	1.04254	11608.3	1.06956
11609.2	0.96463	11595.7	0.9739	11609.2	1.04573	11609.2	1.08954
11610.2	0.96595	11596.2	0.97746	11610.2	1.04927	11610.2	1.11304
11611.2	0.96976	11596.7	0.98177	11611.2	1.05289	11611.2	1.13503
11612.3	0.97572	11597.2	0.98477	11612.3	1.05604	11612.3	1.1562
11613.3	0.9832	11597.7	0.98731	11613.3	1.05842	11613.3	1.17434
11614.3	0.99089	11598.2	0.99167	11614.3	1.06101	11614.3	1.18562
11614.8	0.99897	11598.7	0.99567	11614.8	1.06219	11614.8	1.18748
11616.1	1.0075	11599.2	0.99825	11616.1	1.06211	11616.1	1.18524
11617.2	1.01604	11599.7	1.00033	11617.2	1.06124	11617.2	1.17465
11618.1	1.02368	11600.2	1.00412	11618.1	1.06046	11618.1	1.16015
11619.2	1.03008	11600.7	1.00814	11619.2	1.05817	11619.2	1.14018
11620.2	1.03455	11601.2	1.01044	11620.2	1.05512	11620.2	1.11876
11621.2	1.03706	11601.7	1.01226	11621.2	1.05226	11621.2	1.09674
11622	1.03795	11602.2	1.01497	11622	1.04837	11622	1.07924
11623	1.03679	11602.7	1.01742	11623	1.04188	11623	1.05955
11624	1.03465	11603.2	1.02147	11624	1.03776	11624	1.04198
11625	1.03193	11603.7	1.02418	11625	1.03186	11625	1.02584
11625.5	1.02901	11604.2	1.02678	11625.5	1.02832	11625.5	1.01735
11626.8	1.026	11604.7	1.02992	11626.8	1.0205	11626.8	0.99731
11627.3	1.02317	11605.2	1.03224	11627.3	1.01794	11627.3	0.98943
11628.7	1.02017	11605.7	1.03436	11628.7	1.01295	11628.7	0.97064
11629.7	1.01729	11606.2	1.03635	11629.7	1.00738	11629.7	0.96088
11630.8	1.01436	11606.7	1.03941	11630.8	1.00367	11630.8	0.95291
11631.7	1.01185	11607.2	1.04076	11631.7	0.99854	11631.7	0.94704
11632.7	1.00949	11607.7	1.04253	11632.7	0.99526	11632.7	0.94357
11633.7	1.00758	11608.2	1.04387	11633.7	0.99091	11633.7	0.94148
11634.7	1.00558	11608.7	1.04469	11634.7	0.98817	11634.7	0.94048
11635.6	1.00354	11609.2	1.04698	11635.6	0.98491	11635.6	0.94054
11636.7	1.00088	11609.7	1.04955	11636.7	0.98277	11636.7	0.94206
11637.7	0.99763	11610.2	1.05132	11637.7	0.98048	11637.7	0.94432
11638.6	0.99407	11610.7	1.05319	11638.6	0.97731	11638.6	0.94586
11639.6	0.98959	11611.2	1.05328	11639.6	0.97633	11639.6	0.94879
11640.7	0.98532	11611.7	1.05382	11640.7	0.97426	11640.7	0.95261
11641.7	0.98085	11612.3	1.0548	11641.7	0.97353	11641.7	0.95502
11642.7	0.97666	11612.7	1.05678	11642.7	0.97204	11642.7	0.95698
11643.7	0.97288	11613.2	1.05788	11643.7	0.97124	11643.7	0.95867
11644.8	0.96956	11613.7	1.05894	11644.8	0.97114	11644.8	0.96098
11645.6	0.96696	11614.2	1.05947	11645.6	0.97051	11645.6	0.96233
11646.8	0.96482	11615.2	1.06198	11646.8	0.97028	11646.8	0.96334
11647.8	0.96334	11616.2	1.06174	11647.8	0.97019	11647.8	0.96502
11648.8	0.9624	11617.2	1.06213	11648.8	0.97062	11648.8	0.9655
11649.7	0.96183	11618.3	1.06012	11649.7	0.97138	11649.7	0.96555
11650.8	0.96158	11619.2	1.05864	11650.8	0.97109	11650.8	0.96683
11651.8	0.9624	11620.2	1.05577	11651.8	0.97264	11651.8	0.96723
11652.7	0.96424	11621.2	1.05168	11652.7	0.97333	11652.7	0.96686
11653.9	0.96629	11622.2	1.04768	11653.9	0.97432	11653.9	0.96698
11655	0.96974	11623.2	1.04353	11655	0.97653	11655	0.96753
11655.9	0.97376	11624.2	1.03683	11655.9	0.97839	11655.9	0.9678
11656.9	0.97832	11625.3	1.03164	11656.9	0.97938	11656.9	0.96825
11657.9	0.98266	11626.2	1.02537	11657.9	0.98154	11657.9	0.96864
11659	0.98708	11627.2	1.02108	11659	0.98297	11659	0.96987
11660	0.99135	11628.2	1.01575	11660	0.98427	11660	0.97112
11661	0.99519	11629.2	1.00959	11661	0.98587	11661	0.97205
11662	0.99813	11630.2	1.00511	11662	0.98904	11662	0.97356
11663	1.00078	11631.2	1.00166	11663	0.99049	11663	0.97525
11664	1.00281	11632.2	0.99658	11664	0.99225	11664	0.97758
11665	1.00444	11633.2	0.99313	11665	0.99403	11665	0.98021
11666.1	1.00511	11634.2	0.99008	11666.1	0.99624	11666.1	0.98344
11667	1.00545	11635.2	0.98634	11667	0.99738	11667	0.98617
11668.1	1.00563	11636.2	0.98293	11668.1	0.9988	11668.1	0.98918
11669.1	1.00544	11637.2	0.98045	11669.1	1.00051	11669.1	0.9938
11670	1.00503	11638.3	0.97919	11670	1.00212	11670	0.9965
11671	1.00463	11639.2	0.97656	11671	1.00394	11671	1.00014
11672.2	1.00409	11640.2	0.97469	11672.2	1.00482	11672.2	1.00448
11672.7	1.00329	11641.2	0.97347	11672.7	1.00608	11672.7	1.0069
11674	1.00291	11642.2	0.97162	11674	1.00793	11674	1.01248
11675	1.00198	11643.2	0.9722	11675	1.00909	11675	1.01624
11675.9	1.0015	11644.2	0.97071	11675.9	1.01045	11675.9	1.02053
11677	1.00082	11645.2	0.9699	11677	1.01177	11677	1.02563
11678	1.00029	11646.3	0.97071	11678	1.01293	11678	1.02956
11678.9	1.00007	11647.2	0.97083	11678.9	1.01361	11678.9	1.03256
11679.9	1.00025	11648.2	0.97141	11679.9	1.01444	11679.9	1.0364
11680.9	1.00009	11649.3	0.97186	11680.9	1.01514	11680.9	1.03975
11681.9	1.00075	11650.2	0.973	11681.9	1.01598	11681.9	1.04152
11682.8	1.00181	11651.2	0.97285	11682.8	1.01662	11682.8	1.0441
11683.9	1.00309	11652.3	0.97497	11683.9	1.01709	11683.9	1.04649
11684.8	1.004	11653.2	0.97743	11684.8	1.0177	11684.8	1.04717
11685.8	1.0054	11654.2	0.97772	11685.8	1.01783	11685.8	1.04703
11686.7	1.00683	11655.2	0.97872	11686.7	1.01761	11686.7	1.04643
11687.6	1.0081	11656.2	0.98106	11687.6	1.01751	11687.6	1.04611
11688.5	1.00901	11657.2	0.98307	11688.5	1.01712	11688.5	1.04517
11689.6	1.00972	11658.2	0.98449	11689.6	1.01759	11689.6	1.04305
11690.6	1.01027	11659.3	0.98608	11690.6	1.01693	11690.6	1.04024
11691.6	1.01015	11660.2	0.98829	11691.6	1.01612	11691.6	1.03793
11692.5	1.00963	11661.2	0.99011	11692.5	1.01593	11692.5	1.03558
11693.6	1.00863	11662.2	0.9927	11693.6	1.01461	11693.6	1.03283
11694.5	1.00734	11663.2	0.99343	11694.5	1.01257	11694.5	1.03075
11695.5	1.00556	11664.2	0.99612	11695.5	1.01208	11695.5	1.02788
11696.5	1.00342	11665.2	0.99875	11696.5	1.0103	11696.5	1.02503
11697.5	1.00072	11666.2	1.00068	11697.5	1.00959	11697.5	1.02329
11698.5	0.99789	11667.2	1.00372	11698.5	1.0084	11698.5	1.02144
11699.4	0.99472	11668.2	1.00465	11699.4	1.00705	11699.4	1.01879
11700.5	0.99152	11669.2	1.00531	11700.5	1.00564	11700.5	1.01539
11701.5	0.9882	11670.2	1.00816	11701.5	1.00384	11701.5	1.01172
11702.5	0.98462	11671.2	1.00962	11702.5	1.00328	11702.5	1.01019
11703.6	0.98118	11672.2	1.0102	11703.6	1.00087	11703.6	1.00743
11704.5	0.97834	11673.2	1.01208	11704.5	1	11704.5	1.00584
11705.5	0.97554	11674.2	1.0135	11705.5	0.99872	11705.5	1.00368
11707.6	0.97201	11675.2	1.01502	11707.6	0.99606	11707.6	0.99941
11709.7	0.97021	11676.2	1.016	11709.7	0.99338	11709.7	0.99681
11711.7	0.97074	11677.3	1.01592	11711.7	0.99233	11711.7	0.99426
11713.8	0.97303	11678.2	1.01744	11713.8	0.99065	11713.8	0.99
11715.8	0.97649	11679.2	1.01756	11715.8	0.98975	11715.8	0.98936
11717.8	0.98061	11680.2	1.01611	11717.8	0.98962	11717.8	0.98647
11720	0.98555	11681.2	1.01646	11720	0.98961	11720	0.98313
11721.8	0.9897	11682.2	1.01602	11721.8	0.98923	11721.8	0.98087
11723.9	0.99396	11683.2	1.01464	11723.9	0.98946	11723.9	0.97782
11725.9	0.99726	11684.2	1.01556	11725.9	0.9894	11725.9	0.97573
11727.9	1.00039	11685.2	1.01399	11727.9	0.99088	11727.9	0.97403
11730	1.00307	11686.2	1.01444	11730	0.99091	11730	0.97411
11731.8	1.00566	11687.2	1.01331	11731.8	0.99146	11731.8	0.9751
11733.9	1.00733	11688.2	1.01061	11733.9	0.9932	11733.9	0.97627
11735.9	1.00853	11689.3	1.01026	11735.9	0.99397	11735.9	0.97782
11738	1.00901	11690.2	1.00868	11738	0.9938	11738	0.97967
11739.6	1.00884	11691.2	1.00761	11739.6	0.99548	11739.6	0.98138
11741.8	1.00877	11692.2	1.00647	11741.8	0.99606	11741.8	0.98383
11743.8	1.00838	11693.2	1.00553	11743.8	0.99803	11743.8	0.98612
11745.5	1.00865	11694.2	1.00459	11745.5	0.99855	11745.5	0.98788
11747.4	1.00974	11695.2	1.0032	11747.4	1.00008	11747.4	0.99124
11749.3	1.01177	11696.2	1.00121	11749.3	1.0006	11749.3	0.99318
11751.5	1.01405	11697.3	1.00098	11751.5	1.00226	11751.5	0.99724
11753.5	1.01658	11698.2	0.99875	11753.5	1.0044	11753.5	0.99874
11755.5	1.01883	11699.3	0.99839	11755.5	1.00583	11755.5	1.00479
11757.4	1.01938	11700.2	0.99713	11757.4	1.00693	11757.4	1.00843
11759.2	1.018	11701.2	0.99483	11759.2	1.00713	11759.2	1.01167
11761.5	1.01488	11702.2	0.99428	11761.5	1.00856	11761.5	1.01672
11763.5	1.0101	11703.2	0.99407	11763.5	1.00872	11763.5	1.02071
11765.5	1.00411	11704.2	0.99249	11765.5	1.00922	11765.5	1.02377
11767.7	0.99857	11705.2	0.993	11767.7	1.00954	11767.7	1.02469
11769.6	0.99392	11706.2	0.99211	11769.6	1.00922	11769.6	1.02744
11771.1	0.99026	11707.2	0.99048	11771.1	1.00845	11771.1	1.02705
11773.7	0.98768	11708.2	0.99018	11773.7	1.00858	11773.7	1.02646
11775.7	0.98562	11709.2	0.98916	11775.7	1.00823	11775.7	1.02742
11777.6	0.98437	11710.2	0.98934	11777.6	1.00732	11777.6	1.02545
11780	0.98353	11711.2	0.98928	11780	1.00745	11780	1.02216
11781.8	0.98296	11712.2	0.98952	11781.8	1.00643	11781.8	1.01971
11783.9	0.98276	11713.2	0.98889	11783.9	1.00588	11783.9	1.01632
11785.9	0.98332	11714.2	0.98856	11785.9	1.00505	11785.9	1.01291
11787.9	0.98345	11716.2	0.99017	11787.9	1.00426	11787.9	1.01071
11790	0.98388	11718.3	0.98974	11790	1.00422	11790	1.00858
11791.9	0.98482	11720.2	0.9904	11791.9	1.00453	11791.9	1.00578
11793.9	0.98617	11722.2	0.9912	11793.9	1.00301	11793.9	1.00312
11795.7	0.98751	11724.2	0.99122	11795.7	1.00288	11795.7	1.00322
11797.9	0.9895	11726.3	0.9933	11797.9	1.00207	11797.9	1.00233
11799.7	0.9922	11728.2	0.99438	11799.7	1.00205	11799.7	1.00047
11801.8	0.9955	11730.2	0.99607	11801.8	1.00122	11801.8	0.99976
11803.6	0.99914	11732.3	0.99678	11803.6	1.0017	11803.6	0.99837
11805.6	1.00304	11734.2	0.99818	11805.6	1.00189	11805.6	0.99952
11807.5	1.00737	11736.2	0.99848	11807.5	1.0013	11807.5	0.99862
11809.1	1.01227	11738.2	1.00021	11809.1	1.00177	11809.1	0.9988
11811.4	1.01718	11740.2	1.00049	11811.4	1.00156	11811.4	0.99931
11813.4	1.01938	11742.2	1.00215	11813.4	1.00098	11813.4	1.00033
11815.5	1.02219	11744.2	1.00284	11815.5	1.00054	11815.5	1.00009
11817.3	1.02364	11746.2	1.00379	11817.3	1.00088	11817.3	1.00105
11819.4	1.02416	11748.3	1.00514	11819.4	1.00161	11819.4	1.00067
11821.3	1.02351	11750.2	1.00562	11821.3	1.00163	11821.3	1.00214
11823.4	1.02232	11752.3	1.00585	11823.4	1.00171	11823.4	1.00303
11825.3	1.02026	11754.2	1.00647	11825.3	1.00234	11825.3	1.00468
11827.5	1.01747	11756.2	1.00664	11827.5	1.00244	11827.5	1.00408
11829.5	1.01432	11758.3	1.00757	11829.5	1.00111	11829.5	1.00594
11831.5	1.01032	11760.2	1.0068	11831.5	1.00023	11831.5	1.00496
11833.6	1.00591	11762.2	1.00633	11833.6	1.00013	11833.6	1.00551
11835.7	1.00122	11764.2	1.00575	11835.7	0.99907	11835.7	1.0046
11837.7	0.99691	11766.2	1.00587	11837.7	0.99778	11837.7	1.00314
11839.8	0.99341	11768.2	1.00689	11839.8	0.99688	11839.8	1.00029
11841.8	0.99019	11770.3	1.00451	11841.8	0.99724	11841.8	0.99936
11843.8	0.98841	11772.2	1.005	11843.8	0.99807	11843.8	0.99653
11845.7	0.9875	11774.2	1.00484	11845.7	0.99781	11845.7	0.99523
11847.9	0.98752	11776.2	1.00226	11847.9	0.99766	11847.9	0.99176
11849.5	0.9873	11778.2	1.00259	11849.5	0.99775	11849.5	0.99136
11851.8	0.98862	11780.2	1.00248	11851.8	0.99652	11851.8	0.99062
11853.8	0.98997	11782.2	1.00216	11853.8	0.99703	11853.8	0.99054
11855.7	0.9916	11784.3	1.00047	11855.7	0.99645	11855.7	0.98948
11858.9	0.99302	11786.2	1.00125	11858.9	0.99729	11858.9	0.99291
11861.7	0.99329	11788.2	0.99982	11861.7	0.99765	11861.7	0.99459
11864.6	0.99219	11790.2	0.99994	11864.6	0.99828	11864.6	0.99679
11867.5	0.99056	11792.3	0.99961	11867.5	0.99827	11867.5	0.99954
11870.5	0.99033	11794.2	0.99918	11870.5	0.99823	11870.5	1.00116
11873.4	0.99116	11796.2	0.99862	11873.4	0.99944	11873.4	1.00196
11876.3	0.99331	11798.2	0.99964	11876.3	0.99959	11876.3	1.00283
11879.3	0.99672	11800.2	0.99878	11879.3	0.99979	11879.3	1.00516
11882.4	1.00026	11802.3	0.99976	11882.4	1.00039	11882.4	1.00702
11885.5	1.0041	11804.2	0.99908	11885.5	1.00138	11885.5	1.00831
11888.6	1.00785	11806.3	0.99917	11888.6	1.00176	11888.6	1.00985
11891.5	1.01147	11808.2	0.99924	11891.5	1.0025	11891.5	1.01203
11894.6	1.0146	11810.2	0.99987	11894.6	1.00294	11894.6	1.01297
11897.7	1.01581	11812.2	1.00031	11897.7	1.0031	11897.7	1.01372
11900.8	1.01608	11814.2	1.00031	11900.8	1.00361	11900.8	1.01484
11903.9	1.01464	11816.2	0.99994	11903.9	1.00397	11903.9	1.01518
11906.9	1.01145	11818.3	1.00217	11906.9	1.00336	11906.9	1.01365
11909.9	1.00691	11820.2	1.00046	11909.9	1.00348	11909.9	1.01119
11912.8	1.00208	11822.2	0.99985	11912.8	1.00254	11912.8	1.00934
11915.9	0.99745	11824.2	1.00237	11915.9	1.00209	11915.9	1.00682
11918.8	0.994	11826.2	1.00041	11918.8	1.00143	11918.8	1.00549
11921.9	0.99197	11828.2	0.9995	11921.9	1.00105	11921.9	1.00235
11924.7	0.99079	11830.2	1.00065	11924.7	1.00054	11924.7	0.99898
11927.6	0.99094	11832.3	1.0005	11927.6	1.00053	11927.6	0.99697
11930.4	0.99149	11834.2	1.00028	11930.4	0.99998	11930.4	0.99525
11933.4	0.99298	11836.2	0.99962	11933.4	0.99906	11933.4	0.99705
11936.3	0.99418	11838.3	0.99957	11936.3	0.99876	11936.3	0.9956
11939.3	0.99498	11840.2	0.99992	11939.3	0.99884	11939.3	0.99331
11942.3	0.99615	11842.2	0.99867	11942.3	0.99877	11942.3	0.99345
11945.4	0.99691	11844.3	0.99919	11945.4	0.99826	11945.4	0.99621
11948.5	0.99702	11846.2	0.99907	11948.5	0.99796	11948.5	0.99517
11951.7	0.99665	11848.2	0.99984	11951.7	0.99774	11951.7	0.99616
11954.5	0.99533	11850.2	0.99932	11954.5	0.99764	11954.5	0.99951
11957.8	0.99479	11852.2	1.00068	11957.8	0.99782	11957.8	0.99923
11960.7	0.99466	11854.2	0.99955	11960.7	0.99812	11960.7	0.99892
11963.9	0.99631	11856.2	1.00179	11963.9	0.99809	11963.9	0.99875
11966.8	0.99801	11858.3	0.9997	11966.8	0.99817	11966.8	0.99822
11970	1.00067	11860.2	0.99968	11970	0.99834	11970	0.99953
11972.9	1.00299	11862.2	1.00051	11972.9	0.99809	11972.9	1.00235
11976	1.0046	11864.2	0.99978	11976	0.99779	11976	1.00402
11978.9	1.00601	11867.2	1.0004	11978.9	0.99756	11978.9	1.00378
11981.8	1.00691	11870.2	0.99949	11981.8	0.99853	11981.8	1.00369
11984.7	1.00761	11873.2	0.99952	11984.7	0.99925	11984.7	1.00192
11987.7	1.00855	11876.2	0.99977	11987.7	0.99932	11987.7	1.00121
11990.5	1.00911	11879.2	1.00001	11990.5	0.99929	11990.5	1.00049
11993.4	1.00974	11882.2	0.9995	11993.4	0.99955	11993.4	0.99741
11996.4	1.00962	11885.3	0.99979	11996.4	1.00025	11996.4	0.99961
11999.3	1.00887	11888.3	0.99998	11999.3	0.99957	11999.3	0.99795

[truncated: 12 more sheets: Figure 2h, Figure 2i, Figure3b, Figire 3c, Figure 3d, Figure 6a, Figure 6b, Supplementary Figure 2, Supplementary Figure 5, Supplementary Figure 6, Supplementary Figure 7, Supplementary Figure 8]
